# Supplementary material for: 1-(Morpholino­meth­yl)indoline-2,3-dione
Source: Acta Crystallogr Sect E Struct Rep Online. 2010 Jun 23;66(Pt 7):o1748. doi: 10.1107/S1600536810023160 (PMC3006973; doi:10.1107/S1600536810023160)
Supplement: Supplementary file 1 [file e-66-o1748-sup1.cif]

##############################################################################
###                                                                        ###
###        Electronic paper (Acta Crystallographica Section E)             ###
###                                                                        ###
##############################################################################
#                                                                            #
# This CIF contains the data in a paper accepted for publication in Acta     #
# Crystallographica Section E. It conforms to the requirements of Notes      #
# for Authors for Section E, and has been peer reviewed under the auspices   #
# of the IUCr Commission on Journals.                                        #
#                                                                            #
# Full details of the Crystallographic Information File format               #
# are given in the paper "The Crystallographic Information File (CIF):       #
# a New Standard Archive File for Crystallography" by S. R. Hall, F. H.      #
# Allen and I. D. Brown [Acta Cryst. (1991), A47, 655-685].                  #
#                                                                            #
# The current version of the core CIF dictionary is obtainable from          #
# ftp://ftp.iucr.org/pub/cif_core.dic. The current version number is 2.4.    #
#                                                                            #
# Software is freely available for graphical display of the structure(s) in  #
# this CIF.  For information consult the CIF home page http://www.iucr.org/  #
# cif/home.html                                                              #
#                                                                            #
# This file may be used for bona fide research purposes within the           #
# scientific community so long as proper attribution is given to the journal # 
# article from which it was obtained.                                        #
#                                                                            #
##############################################################################
                                             
data_I
_audit_creation_method     SHELXL-97
_chemical_name_systematic
;
1-(Morpholinomethyl)indoline-2,3-dione
;
_chemical_name_common     ?
_chemical_formula_moiety     'C13 H14 N2 O3'
_chemical_formula_sum     'C13 H14 N2 O3'
_chemical_formula_iupac     'C13 H14 N2 O3'
_chemical_formula_weight     246.26
_chemical_melting_point     ?
_symmetry_cell_setting     monoclinic
_symmetry_space_group_name_H-M     'P 21/c'
_symmetry_space_group_name_Hall     '-P 2ybc'
loop_
    _symmetry_equiv_pos_as_xyz
    'x, y, z'
    '-x, y+1/2, -z+1/2'
    '-x, -y, -z'
    'x, -y-1/2, z-1/2'
_cell_length_a     11.608(2)
_cell_length_b     8.2818(17)
_cell_length_c     12.595(3)
_cell_angle_alpha     90.00
_cell_angle_beta     100.20(3)
_cell_angle_gamma     90.00
_cell_volume     1191.7(4)
_cell_formula_units_Z     4
_cell_measurement_reflns_used     7356
_cell_measurement_theta_min     1.50
_cell_measurement_theta_max     25.00
_cell_measurement_temperature     293(2)
_exptl_crystal_description     block
_exptl_crystal_colour     orange
_exptl_crystal_size_max     0.26
_exptl_crystal_size_mid     0.18
_exptl_crystal_size_min     0.16
_exptl_crystal_density_diffrn     1.373
_exptl_crystal_density_meas     ?
_exptl_crystal_density_method     'not measured'
_exptl_crystal_F_000     520
_exptl_absorpt_coefficient_mu     0.099
_exptl_absorpt_correction_type     multi-scan
_exptl_absorpt_process_details     '(SADABS; Bruker, 2001)'
_exptl_absorpt_correction_T_min     0.979
_exptl_absorpt_correction_T_max     0.984
_exptl_special_details
;
;
_diffrn_ambient_temperature     293(2)
_diffrn_radiation_type     MoK\a
_diffrn_radiation_wavelength     0.71073
_diffrn_radiation_source     'fine-focus sealed tube'
_diffrn_radiation_monochromator     graphite
_diffrn_measurement_device_type     'Bruker SMART CCD'
_diffrn_measurement_method     'phi and omega scans'
_diffrn_detector_area_resol_mean     ?
_diffrn_reflns_number     7614
_diffrn_reflns_av_R_equivalents     0.0207
_diffrn_reflns_av_sigmaI/netI     0.0270
_diffrn_reflns_theta_min     1.78
_diffrn_reflns_theta_max     30.39
_diffrn_reflns_theta_full     30.39
_diffrn_measured_fraction_theta_max     0.988
_diffrn_measured_fraction_theta_full     0.988
_diffrn_reflns_limit_h_min     -15
_diffrn_reflns_limit_h_max     15
_diffrn_reflns_limit_k_min     -11
_diffrn_reflns_limit_k_max     10
_diffrn_reflns_limit_l_min     -17
_diffrn_reflns_limit_l_max     15
_diffrn_standards_number     2
_diffrn_standards_interval_count     460
_diffrn_standards_interval_time     .
_diffrn_standards_decay_%     0
_refine_special_details
;
Refinement of <i>F</i>^2^ against ALL reflections. The weighted <i>R</i>-factor
<i>wR</i> and goodness of fit <i>S</i> are based on <i>F</i>^2^, conventional
<i>R</i>-factors <i>R</i> are based on <i>F</i>, with <i>F</i> set to zero for
negative <i>F</i>^2^. The threshold expression of <i>F</i>^2^ >
\s(<i>F</i>^2^) is used only for calculating <i>R</i>-factors(gt) <i>etc</i>.
and is not relevant to the choice of reflections for refinement.
<i>R</i>-factors based on <i>F</i>^2^ are statistically about twice as large
as those based on <i>F</i>, and <i>R</i>- factors based on ALL data will be
even larger.
;
_reflns_number_total     3556
_reflns_number_gt     2275
_reflns_threshold_expression     I>2sigma(I)
_refine_ls_structure_factor_coef     Fsqd
_refine_ls_matrix_type     full
_refine_ls_R_factor_all     0.0603
_refine_ls_R_factor_gt     0.0415
_refine_ls_wR_factor_gt     0.1273
_refine_ls_wR_factor_ref     0.1440
_refine_ls_goodness_of_fit_ref     0.994
_refine_ls_restrained_S_all     0.994
_refine_ls_number_reflns     3556
_refine_ls_number_parameters     171
_refine_ls_number_restraints     0
_refine_ls_hydrogen_treatment     mixed
_refine_ls_weighting_scheme     calc
_refine_ls_weighting_details
         'calc w=1/[\s^2^(Fo^2^)+(0.1000P)^2^+0.0000P] where P=(Fo^2^+2Fc^2^)/3'
_atom_sites_solution_hydrogens     geom
_atom_sites_solution_primary     direct
_atom_sites_solution_secondary     difmap
_refine_ls_shift/su_max     0.039
_refine_ls_shift/su_mean     0.007
_refine_diff_density_max     0.193
_refine_diff_density_min     -0.221
_refine_ls_extinction_method     none
_refine_ls_extinction_coef     ?
loop_
    _atom_type_symbol
    _atom_type_description
    _atom_type_scat_dispersion_real
    _atom_type_scat_dispersion_imag
    _atom_type_scat_source
    'C' 'C' 0.0033 0.0016
                         'International Tables Vol C Tables 4.2.6.8 and 6.1.1.4'
    'H' 'H' 0.0000 0.0000
                         'International Tables Vol C Tables 4.2.6.8 and 6.1.1.4'
    'N' 'N' 0.0061 0.0033
                         'International Tables Vol C Tables 4.2.6.8 and 6.1.1.4'
    'O' 'O' 0.0106 0.0060
                         'International Tables Vol C Tables 4.2.6.8 and 6.1.1.4'
_computing_data_collection     'SMART (Bruker, 2001)'
_computing_cell_refinement     'SAINT-Plus (Bruker, 2001)'
_computing_data_reduction     'SAINT-Plus (Bruker, 2001)'
_computing_structure_solution     'SHELXS97 (Sheldrick, 2008)'
_computing_structure_refinement     'SHELXL97 (Sheldrick, 2008)'
_computing_molecular_graphics     'SHELXTL (Sheldrick, 2008)'
_computing_publication_material     'SHELXTL (Sheldrick, 2008)'
loop_
    _atom_site_type_symbol
    _atom_site_label
    _atom_site_fract_x
    _atom_site_fract_y
    _atom_site_fract_z
    _atom_site_U_iso_or_equiv
    _atom_site_adp_type
    _atom_site_calc_flag
    _atom_site_refinement_flags
    _atom_site_occupancy
    _atom_site_disorder_assembly
    _atom_site_disorder_group
    N N2 0.91766(9) 0.23385(12) 0.11391(8) 0.0368(3) Uani d . 1 . .
    N N1 0.73127(8) 0.33226(11) 0.00535(8) 0.0347(3) Uani d . 1 . .
    C C7 0.68098(9) 0.48053(14) 0.03062(9) 0.0313(3) Uani d . 1 . .
    O O2 0.59676(8) 0.46330(13) -0.24949(7) 0.0527(3) Uani d . 1 . .
    C C10 0.98088(11) 0.23531(16) 0.02322(11) 0.0414(3) Uani d . 1 . .
    H H10A 0.9591 0.3302 -0.0209 0.050 Uiso calc R 1 . .
    H H10B 0.9604 0.1404 -0.0212 0.050 Uiso calc R 1 . .
    O O3 1.14402(7) 0.37200(13) 0.13337(9) 0.0564(3) Uani d . 1 . .
    O O1 0.73752(10) 0.19019(12) -0.15122(8) 0.0567(3) Uani d . 1 . .
    C C6 0.68346(10) 0.54811(15) 0.13085(10) 0.0379(3) Uani d . 1 . .
    H H6A 0.7192 0.4957 0.1934 0.046 Uiso calc R 1 . .
    C C8 0.62332(10) 0.55651(14) -0.06320(9) 0.0345(3) Uani d . 1 . .
    C C2 0.63447(10) 0.45189(15) -0.15409(10) 0.0377(3) Uani d . 1 . .
    C C9 0.79252(11) 0.21364(15) 0.08256(11) 0.0373(3) Uani d . 1 . .
    C C5 0.63034(11) 0.69807(15) 0.13481(11) 0.0456(3) Uani d . 1 . .
    H H5A 0.6323 0.7477 0.2014 0.055 Uiso calc R 1 . .
    C C1 0.70789(11) 0.30626(15) -0.10310(10) 0.0385(3) Uani d . 1 . .
    C C3 0.56961(11) 0.70484(16) -0.05764(11) 0.0444(3) Uani d . 1 . .
    H H3A 0.5311 0.7557 -0.1197 0.053 Uiso calc R 1 . .
    C C13 0.95237(11) 0.37262(17) 0.18371(11) 0.0435(3) Uani d . 1 . .
    H H13A 0.9126 0.3692 0.2452 0.052 Uiso calc R 1 . .
    H H13B 0.9303 0.4718 0.1443 0.052 Uiso calc R 1 . .
    C C4 0.57469(12) 0.77531(16) 0.04263(12) 0.0495(4) Uani d . 1 . .
    H H4A 0.5403 0.8757 0.0481 0.059 Uiso calc R 1 . .
    C C12 1.08328(12) 0.3691(2) 0.22195(12) 0.0540(4) Uani d . 1 . .
    H H12A 1.1065 0.4616 0.2680 0.065 Uiso calc R 1 . .
    H H12B 1.1043 0.2721 0.2642 0.065 Uiso calc R 1 . .
    C C11 1.11103(11) 0.23690(17) 0.06581(12) 0.0514(4) Uani d . 1 . .
    H H11A 1.1329 0.1385 0.1062 0.062 Uiso calc R 1 . .
    H H11B 1.1529 0.2397 0.0057 0.062 Uiso calc R 1 . .
    H H9A 0.7745(10) 0.1067(17) 0.0422(11) 0.038(3) Uiso d . 1 . .
    H H9B 0.7566(11) 0.2191(14) 0.1471(11) 0.036(3) Uiso d . 1 . .
loop_
    _atom_site_aniso_label
    _atom_site_aniso_U_11
    _atom_site_aniso_U_22
    _atom_site_aniso_U_33
    _atom_site_aniso_U_12
    _atom_site_aniso_U_13
    _atom_site_aniso_U_23
    N2 0.0360(5) 0.0363(5) 0.0385(6) 0.0006(4) 0.0077(4) 0.0042(4)
    N1 0.0366(5) 0.0373(5) 0.0306(5) 0.0046(4) 0.0074(4) -0.0023(4)
    C7 0.0285(5) 0.0345(6) 0.0319(6) -0.0018(4) 0.0082(4) -0.0003(4)
    O2 0.0613(6) 0.0656(7) 0.0290(5) -0.0100(5) 0.0018(4) 0.0040(4)
    C10 0.0420(7) 0.0404(7) 0.0440(7) 0.0003(5) 0.0135(6) -0.0044(5)
    O3 0.0414(5) 0.0612(6) 0.0685(7) -0.0114(4) 0.0150(5) -0.0142(5)
    O1 0.0671(7) 0.0587(6) 0.0452(6) 0.0075(5) 0.0125(5) -0.0178(5)
    C6 0.0385(6) 0.0456(7) 0.0302(6) 0.0014(5) 0.0073(5) -0.0019(5)
    C8 0.0316(6) 0.0402(6) 0.0322(6) -0.0026(5) 0.0072(5) 0.0032(5)
    C2 0.0352(6) 0.0475(7) 0.0304(6) -0.0072(5) 0.0058(5) 0.0025(5)
    C9 0.0361(6) 0.0362(6) 0.0403(7) -0.0010(5) 0.0086(5) 0.0055(5)
    C5 0.0474(8) 0.0460(7) 0.0458(8) 0.0010(6) 0.0146(6) -0.0114(6)
    C1 0.0384(6) 0.0449(7) 0.0331(6) -0.0028(5) 0.0089(5) -0.0053(5)
    C3 0.0423(7) 0.0432(7) 0.0474(8) 0.0050(5) 0.0074(6) 0.0115(6)
    C13 0.0416(7) 0.0487(7) 0.0409(7) 0.0013(6) 0.0092(6) -0.0057(6)
    C4 0.0488(8) 0.0391(7) 0.0623(9) 0.0076(6) 0.0145(7) -0.0014(6)
    C12 0.0440(7) 0.0652(9) 0.0509(9) -0.0030(7) 0.0033(7) -0.0131(7)
    C11 0.0405(7) 0.0549(8) 0.0611(9) -0.0008(6) 0.0157(7) -0.0116(7)
_geom_special_details
;
All e.s.d.'s (except the e.s.d. in the dihedral angle between two l.s. planes)
are estimated using the full covariance matrix. The cell e.s.d.'s are taken
into account individually in the estimation of e.s.d.'s in distances, angles
and torsion angles; correlations between e.s.d.'s in cell parameters are only
used when they are defined by crystal symmetry. An approximate (isotropic)
treatment of cell e.s.d.'s is used for estimating e.s.d.'s involving l.s.
planes.
;
loop_
    _geom_bond_atom_site_label_1
    _geom_bond_atom_site_label_2
    _geom_bond_site_symmetry_2
    _geom_bond_distance
    _geom_bond_publ_flag
    N2 C9 . 1.4460(16) ?
    N2 C13 . 1.4596(16) ?
    N2 C10 . 1.4631(16) ?
    N1 C1 . 1.3618(15) ?
    N1 C7 . 1.4199(14) ?
    N1 C9 . 1.4736(15) ?
    C7 C6 . 1.3765(16) ?
    C7 C8 . 1.4000(15) ?
    O2 C2 . 1.2075(15) ?
    C10 C11 . 1.5110(18) ?
    C10 H10A . 0.9700 ?
    C10 H10B . 0.9700 ?
    O3 C11 . 1.4168(16) ?
    O3 C12 . 1.4217(17) ?
    O1 C1 . 1.2180(14) ?
    C6 C5 . 1.3914(17) ?
    C6 H6A . 0.9300 ?
    C8 C3 . 1.3850(17) ?
    C8 C2 . 1.4597(17) ?
    C2 C1 . 1.5490(18) ?
    C9 H9A . 1.024(14) ?
    C9 H9B . 0.979(14) ?
    C5 C4 . 1.382(2) ?
    C5 H5A . 0.9300 ?
    C3 C4 . 1.383(2) ?
    C3 H3A . 0.9300 ?
    C13 C12 . 1.5109(18) ?
    C13 H13A . 0.9700 ?
    C13 H13B . 0.9700 ?
    C4 H4A . 0.9300 ?
    C12 H12A . 0.9700 ?
    C12 H12B . 0.9700 ?
    C11 H11A . 0.9700 ?
    C11 H11B . 0.9700 ?
loop_
    _geom_angle_atom_site_label_1
    _geom_angle_atom_site_label_2
    _geom_angle_atom_site_label_3
    _geom_angle_site_symmetry_1
    _geom_angle_site_symmetry_3
    _geom_angle
    _geom_angle_publ_flag
    C9 N2 C13 . . 114.36(10) ?
    C9 N2 C10 . . 113.97(10) ?
    C13 N2 C10 . . 109.92(10) ?
    C1 N1 C7 . . 110.17(10) ?
    C1 N1 C9 . . 122.94(10) ?
    C7 N1 C9 . . 126.73(10) ?
    C6 C7 C8 . . 121.37(11) ?
    C6 C7 N1 . . 127.92(11) ?
    C8 C7 N1 . . 110.71(10) ?
    N2 C10 C11 . . 109.34(11) ?
    N2 C10 H10A . . 109.8 ?
    C11 C10 H10A . . 109.8 ?
    N2 C10 H10B . . 109.8 ?
    C11 C10 H10B . . 109.8 ?
    H10A C10 H10B . . 108.3 ?
    C11 O3 C12 . . 109.81(11) ?
    C7 C6 C5 . . 117.28(11) ?
    C7 C6 H6A . . 121.4 ?
    C5 C6 H6A . . 121.4 ?
    C3 C8 C7 . . 120.55(11) ?
    C3 C8 C2 . . 132.02(11) ?
    C7 C8 C2 . . 107.44(10) ?
    O2 C2 C8 . . 131.85(13) ?
    O2 C2 C1 . . 123.32(12) ?
    C8 C2 C1 . . 104.82(10) ?
    N2 C9 N1 . . 116.55(10) ?
    N2 C9 H9A . . 110.1(7) ?
    N1 C9 H9A . . 102.5(7) ?
    N2 C9 H9B . . 108.9(7) ?
    N1 C9 H9B . . 106.9(7) ?
    H9A C9 H9B . . 111.9(10) ?
    C4 C5 C6 . . 121.82(12) ?
    C4 C5 H5A . . 119.1 ?
    C6 C5 H5A . . 119.1 ?
    O1 C1 N1 . . 126.89(12) ?
    O1 C1 C2 . . 126.25(12) ?
    N1 C1 C2 . . 106.86(10) ?
    C4 C3 C8 . . 118.27(12) ?
    C4 C3 H3A . . 120.9 ?
    C8 C3 H3A . . 120.9 ?
    N2 C13 C12 . . 109.35(11) ?
    N2 C13 H13A . . 109.8 ?
    C12 C13 H13A . . 109.8 ?
    N2 C13 H13B . . 109.8 ?
    C12 C13 H13B . . 109.8 ?
    H13A C13 H13B . . 108.3 ?
    C3 C4 C5 . . 120.66(13) ?
    C3 C4 H4A . . 119.7 ?
    C5 C4 H4A . . 119.7 ?
    O3 C12 C13 . . 111.11(12) ?
    O3 C12 H12A . . 109.4 ?
    C13 C12 H12A . . 109.4 ?
    O3 C12 H12B . . 109.4 ?
    C13 C12 H12B . . 109.4 ?
    H12A C12 H12B . . 108.0 ?
    O3 C11 C10 . . 111.53(11) ?
    O3 C11 H11A . . 109.3 ?
    C10 C11 H11A . . 109.3 ?
    O3 C11 H11B . . 109.3 ?
    C10 C11 H11B . . 109.3 ?
    H11A C11 H11B . . 108.0 ?
loop_
    _geom_hbond_atom_site_label_D
    _geom_hbond_atom_site_label_H
    _geom_hbond_atom_site_label_A
    _geom_hbond_site_symmetry_A
    _geom_hbond_distance_DH
    _geom_hbond_distance_HA
    _geom_hbond_distance_DA
    _geom_hbond_angle_DHA
    C6 H6A O1 4_566 0.93 2.47 3.349(2) 158
    C5 H5A O2 4_576 0.93 2.52 3.216(2) 131
data_global
_journal_date_recd_electronic     2010-05-29
_journal_date_accepted     2010-06-15
_journal_name_full     'Acta Crystallographica, Section E'
_journal_year     2010
_journal_volume     66
_journal_issue      7
_journal_page_first     o1748
_journal_page_last     o1748
_journal_paper_category     QO
_journal_coeditor_code     RZ2460
_publ_contact_author_name     'Prof. Chen Gang'
_publ_contact_author_address
;
      Xi'an Shiyou University
      College of Chemistry and Chemical Engineering
      Second Dianzi Road No.18 Xi'an 710065
      Xi'an
      People's Republic of China
;
_publ_contact_author_email     'cg1014@126.com'
_publ_contact_author_fax     '86 29 88382693'
_publ_contact_author_phone     '86 29 88383665'
_publ_section_title
;
1-(Morpholinomethyl)indoline-2,3-dione
;
loop_
    _publ_author_name
    _publ_author_address
    'Tang, Ying'
;     College of Chemistry and Chemical Engineering
      Xi'an Shiyou University
      Second Dianzi Road
      Xi'an 710065
      People's Republic of China
;
    'Zhang, Jie'
;     College of Chemistry and Chemical Engineering
      Xi'an Shiyou University
      Second Dianzi Road
      Xi'an 710065
      People's Republic of China
;
    'Miao, Yanqing'
;
      Department of Pharmacy
      Xi'an Medical University
      Hanguang Round 137
      Xi'an 710021
      People's Republic of China
;
    'Chen, Gang'
;     College of Chemistry and Chemical Engineering
      Xi'an Shiyou University
      Second Dianzi Road
      Xi'an 710065
      People's Republic of China
;
