# Supplementary material for: 1-(Morpholino­meth­yl)indoline-2,3-dione
Source: Acta Crystallogr Sect E Struct Rep Online. 2010 Jun 23;66(Pt 7):o1748. doi: 10.1107/S1600536810023160 (PMC3006973; doi:10.1107/S1600536810023160)
Supplement: Supplementary file 2 [file e-66-o1748-Isup2.hkl]

# 
# h,k,l, Fc-squared, Fo-squared, sigma(Fo-squared) and status flag 
# 
data_I
_shelx_title ' XA18 in P2(1)/c' 
_shelx_refln_list_code          4 
_shelx_F_calc_maximum      102.20 
_exptl_crystal_F_000       528.00 
_reflns_d_resolution_high  0.7025 
 
loop_ 
 _symmetry_equiv_pos_as_xyz 
 'x, y, z' 
 '-x, y+1/2, -z+1/2' 
 '-x, -y, -z' 
 'x, -y-1/2, z-1/2' 
 
_cell_length_a    11.6082 
_cell_length_b     8.2818 
_cell_length_c    12.5954 
_cell_angle_alpha  90.000 
_cell_angle_beta  100.204 
_cell_angle_gamma  90.000 
 
_shelx_F_squared_multiplier     1.000 
 
loop_ 
 _refln_index_h 
 _refln_index_k 
 _refln_index_l 
 _refln_F_squared_calc 
 _refln_F_squared_meas 
 _refln_F_squared_sigma 
 _refln_observed_status 
   1   0   0        1.51        0.97      0.19 o 
   2   0   0      429.95      418.02      7.11 o 
   3   0   0     5862.94     5558.31     57.91 o 
   4   0   0     2546.91     2537.16     37.63 o 
   5   0   0      215.19      245.17      4.09 o 
   6   0   0     1828.57     1836.61     21.07 o 
   7   0   0      165.74      147.38      3.37 o 
   8   0   0       11.71       10.96      1.13 o 
   9   0   0       62.08       58.15      2.37 o 
  10   0   0       21.47       19.50      5.31 o 
  11   0   0       10.80        8.81      1.80 o 
  12   0   0       10.64       14.22      2.53 o 
  13   0   0        2.88        2.92      2.04 o 
  14   0   0       20.31       20.94      3.41 o 
   1   1   0     1220.11     1231.54     13.39 o 
   2   1   0      471.32      475.19      4.44 o 
   3   1   0    10445.32     9219.35     68.14 o 
   4   1   0     3911.96     3910.88     26.39 o 
   5   1   0     3939.41     3873.75     30.60 o 
   6   1   0      517.38      519.10      5.20 o 
   7   1   0       40.13       43.25      2.89 o 
   8   1   0       90.10       89.13      1.94 o 
   9   1   0        0.02        0.38      0.44 o 
  10   1   0      127.84      134.58      3.23 o 
  11   1   0       50.69       46.66      2.50 o 
  12   1   0        6.18        3.08      1.37 o 
  13   1   0        2.97        3.97      1.26 o 
  14   1   0        9.22       12.03      2.07 o 
   0   2   0     8511.74     7361.35     64.53 o 
   1   2   0     3567.54     3360.78     22.78 o 
   2   2   0      106.58      105.93      1.55 o 
   3   2   0     1197.02     1217.75     10.02 o 
   4   2   0     1447.63     1502.07     12.29 o 
   5   2   0       57.01       64.88      1.15 o 
   6   2   0     1161.43     1189.45     10.21 o 
   7   2   0      160.37      173.72      2.62 o 
   8   2   0        2.13        1.21      0.54 o 
   9   2   0       29.65       24.79      1.47 o 
  10   2   0        1.10        0.62      0.73 o 
  11   2   0      160.38      152.99      3.76 o 
  12   2   0        1.26        0.13      0.84 o 
  13   2   0       77.43       83.72      6.43 o 
  14   2   0       70.01       66.54      3.75 o 
   1   3   0      317.05      351.50      3.22 o 
   2   3   0     2067.93     2059.68     26.29 o 
   3   3   0     1271.92     1265.36      9.49 o 
   4   3   0      639.86      699.03      5.84 o 
   5   3   0        6.43        6.68      0.50 o 
   6   3   0       16.94       21.88      0.98 o 
   7   3   0       31.33       31.00      3.04 o 
   8   3   0        7.49        6.60      0.87 o 
   9   3   0        1.16       -0.45      0.64 o 
  10   3   0       46.38       43.10      2.02 o 
  11   3   0       20.10       18.84      1.55 o 
  12   3   0       23.94       24.17      2.31 o 
  13   3   0        2.35        1.43      1.34 o 
  14   3   0       30.18       33.89      4.19 o 
  15   3   0       20.62       36.51      4.38 o 
   0   4   0     1887.32     1961.12     24.47 o 
   1   4   0      777.05      815.39      5.51 o 
   2   4   0       30.04       33.61      0.92 o 
   3   4   0      409.50      430.39      4.17 o 
   4   4   0       90.95      108.72      1.77 o 
   5   4   0       91.74       83.97      1.59 o 
   6   4   0       34.75       33.98      1.34 o 
   7   4   0        1.50        1.39      0.52 o 
   8   4   0       26.23       26.27      1.56 o 
   9   4   0      209.98      201.17      4.18 o 
  10   4   0      213.75      194.68     11.83 o 
  11   4   0        1.68        2.20      1.27 o 
  12   4   0        6.77        6.38      1.69 o 
  13   4   0        0.00        0.63      1.41 o 
  14   4   0        1.83        4.58      2.43 o 
  15   4   0        6.55       11.30      3.21 o 
   1   5   0        4.73        6.53      0.42 o 
   2   5   0      175.21      201.64      2.39 o 
   3   5   0      253.86      263.83      3.17 o 
   4   5   0       28.64       28.07      1.00 o 
   5   5   0       93.94      103.99      2.17 o 
   6   5   0      129.55      126.85      2.59 o 
   7   5   0        2.50        2.12      0.87 o 
   8   5   0       30.35       24.24      1.63 o 
   9   5   0        3.29        1.70      1.56 o 
  10   5   0        1.05        0.17      1.36 o 
  11   5   0        1.77        1.92      1.23 o 
  12   5   0       10.22        9.39      2.73 o 
  13   5   0        4.23        5.16      2.53 o 
  14   5   0       20.16       22.98      3.89 o 
   0   6   0        0.00       -0.14      0.61 o 
   1   6   0      119.83      114.09      2.02 o 
   2   6   0      479.41      479.31      4.99 o 
   3   6   0       34.09       36.61      1.09 o 
   4   6   0      155.41      153.83      3.11 o 
   5   6   0       59.19       49.43      2.28 o 
   6   6   0        0.00       -0.39      0.85 o 
   7   6   0       64.70       52.42      2.46 o 
   8   6   0        4.88        5.68      1.09 o 
   9   6   0       57.75       55.51      8.71 o 
  10   6   0       13.03       15.32      2.06 o 
  11   6   0        0.69       -0.25      1.20 o 
  12   6   0        0.44        2.34      2.14 o 
  13   6   0        1.27        2.43      2.53 o 
   1   7   0      236.91      233.93      3.78 o 
   2   7   0       23.31       24.33      1.12 o 
   3   7   0       55.90       49.20      1.73 o 
   4   7   0        2.67        3.78      0.76 o 
   5   7   0        0.00        0.06      0.69 o 
   6   7   0      166.78      152.75      3.86 o 
   7   7   0       59.12       61.28      2.58 o 
   8   7   0       25.76       23.47      1.85 o 
   9   7   0        0.18       -1.03      1.03 o 
  10   7   0        0.84       -1.11      1.16 o 
  11   7   0        0.04       -0.49      1.75 o 
  12   7   0        0.83        3.21      2.43 o 
   0   8   0        7.17        5.84      1.95 o 
   1   8   0      418.46      417.97      7.06 o 
   2   8   0      215.58      222.23      4.72 o 
   3   8   0       73.89       72.94      2.70 o 
   4   8   0        2.12        3.22      0.90 o 
   5   8   0       23.60       26.38      1.82 o 
   6   8   0        0.56        1.18      1.24 o 
   7   8   0        0.18        0.25      0.95 o 
   8   8   0       21.82       26.22      2.62 o 
   9   8   0       25.38       26.84      2.65 o 
  10   8   0        0.59        0.49      1.85 o 
  11   8   0       19.98       23.27      3.99 o 
   1   9   0        2.90        1.95      1.27 o 
   2   9   0       49.46       57.18      3.27 o 
   3   9   0       90.68      101.25      3.35 o 
   4   9   0        1.47        1.83      2.04 o 
   5   9   0        0.48        0.54      1.24 o 
   6   9   0       51.62       51.51      3.83 o 
   7   9   0        2.40        5.35      1.41 o 
   8   9   0        0.04       -1.36      2.04 o 
   9   9   0        0.04       -1.95      1.95 o 
   0  10   0        7.35        5.36      2.34 o 
   1  10   0        8.90        8.87      1.89 o 
   2  10   0       11.78       11.38      2.06 o 
   3  10   0        8.63        8.96      2.82 o 
   4  10   0       14.25       11.00      3.02 o 
   5  10   0        0.93        0.97      2.24 o 
   6  10   0        0.64       -0.68      2.14 o 
   7  10   0        4.68        4.77      2.63 o 
   8  10   0        8.03        8.08      3.12 o 
   1  11   0        3.75        2.29      1.65 o 
   2  11   0        0.17        3.51      2.53 o 
   3  11   0        7.89       10.22      3.21 o 
 -14   1   1        1.43        1.85      1.95 o 
 -13   1   1        5.18        6.93      1.30 o 
 -12   1   1        8.92        6.88      1.12 o 
 -11   1   1        0.72        0.58      0.76 o 
 -10   1   1       67.44       63.14      1.90 o 
  -9   1   1       25.76       21.45      1.56 o 
  -8   1   1        9.88        8.90      0.72 o 
  -7   1   1      365.44      388.46      3.79 o 
  -6   1   1      539.63      569.08      4.87 o 
  -5   1   1      981.09      985.71      7.46 o 
  -4   1   1     4040.92     3974.75     29.74 o 
  -3   1   1     9910.69     9287.84     78.59 o 
  -2   1   1     1543.22     1526.72     13.55 o 
  -1   1   1       41.15       42.40      1.61 o 
   0   1   1     8514.35     7395.36     77.97 o 
   1   1   1     2868.96     2718.84     28.71 o 
   2   1   1      152.88      149.00      1.74 o 
   3   1   1        5.14        5.38      0.36 o 
   4   1   1       16.33       13.66      0.70 o 
   5   1   1        5.75        4.51      0.39 o 
   6   1   1       24.62       21.96      0.89 o 
   7   1   1      521.70      520.31      6.70 o 
   8   1   1       10.36        8.76      0.72 o 
   9   1   1       24.41       24.60      1.19 o 
  10   1   1       11.77        9.99      1.14 o 
  11   1   1       11.82       12.01      1.31 o 
  12   1   1       11.55       11.97      1.37 o 
  13   1   1       45.49       37.37      2.24 o 
  14   1   1       15.71       10.00      1.89 o 
 -15   2   1        0.83        2.24      2.24 o 
 -14   2   1       14.20       15.16      2.63 o 
 -13   2   1        0.82        1.90      1.30 o 
 -12   2   1       43.15       47.81      2.30 o 
 -11   2   1        3.80        5.83      1.06 o 
 -10   2   1      168.77      174.53      3.82 o 
  -9   2   1       60.71       56.98      2.02 o 
  -8   2   1        8.26        9.31      0.89 o 
  -7   2   1       62.89       59.53      1.46 o 
  -6   2   1      423.40      433.67      3.96 o 
  -5   2   1        0.49        0.10      0.22 o 
  -4   2   1      646.83      669.75      6.01 o 
  -3   2   1     1467.64     1471.16     10.58 o 
  -2   2   1       73.57       60.63      0.92 o 
  -1   2   1     1572.26     1415.35     11.09 o 
   0   2   1      863.23      832.10      8.43 o 
   1   2   1     4532.41     4341.59     29.27 o 
   2   2   1      696.83      655.16      5.80 o 
   3   2   1       13.18       10.22      0.55 o 
   4   2   1      191.17      174.21      2.38 o 
   5   2   1      947.45      926.30     10.79 o 
   6   2   1        2.37        1.15      0.33 o 
   7   2   1        7.37        7.05      0.57 o 
   8   2   1       33.99       31.39      1.75 o 
   9   2   1        4.97        3.94      0.84 o 
  10   2   1       41.30       41.50      1.97 o 
  11   2   1        4.31        2.72      0.93 o 
  12   2   1        0.59        0.89      0.90 o 
  13   2   1        1.81        2.84      1.18 o 
  14   2   1       20.80       27.49      2.61 o 
 -15   3   1       10.36       13.63      3.21 o 
 -14   3   1       55.87       59.88      5.16 o 
 -13   3   1        7.00        6.89      1.75 o 
 -12   3   1       27.70       25.09      4.19 o 
 -11   3   1        7.03       10.45      1.65 o 
 -10   3   1        4.09        5.04      1.17 o 
  -9   3   1      576.76      562.79      7.57 o 
  -8   3   1        4.85        5.15      0.98 o 
  -7   3   1      896.30      927.33     15.85 o 
  -6   3   1      817.74      862.29      7.95 o 
  -5   3   1       91.92       85.86      2.27 o 
  -4   3   1       83.03      105.53      1.57 o 
  -3   3   1      392.97      423.50      4.44 o 
  -2   3   1     1238.30     1222.31     13.52 o 
  -1   3   1        0.54        0.27      0.14 o 
   0   3   1      133.31      155.41      2.54 o 
   1   3   1       21.82       24.92      0.70 o 
   2   3   1      874.93      897.06      7.02 o 
   3   3   1        2.22        2.95      0.33 o 
   4   3   1        0.07        0.06      0.23 o 
   5   3   1        0.92        0.10      0.62 o 
   6   3   1      165.10      155.23      2.61 o 
   7   3   1        0.87        0.77      0.45 o 
   8   3   1       98.57       97.60      2.62 o 
   9   3   1        0.16       -0.43      0.63 o 
  10   3   1      148.62      153.10      3.70 o 
  11   3   1       41.15       36.86      2.90 o 
  12   3   1        1.72        0.90      0.99 o 
  13   3   1       18.41       20.59      5.65 o 
  14   3   1        3.42        0.97      1.95 o 
  15   3   1       11.25       16.26      3.51 o 
 -15   4   1        1.70        0.78      2.43 o 
 -14   4   1        8.29       11.30      3.02 o 
 -13   4   1        2.32        0.58      1.31 o 
 -12   4   1       14.99       13.71      2.09 o 
 -11   4   1        1.41        1.66      1.13 o 
 -10   4   1       55.79       52.91      2.93 o 
  -9   4   1        4.77        5.51      1.33 o 
  -8   4   1       93.48       88.72      3.34 o 
  -7   4   1       11.91       12.83      1.03 o 
  -6   4   1      409.81      388.97      4.72 o 
  -5   4   1        6.56        6.47      0.52 o 
  -4   4   1      122.55      143.84      2.92 o 
  -3   4   1        1.82        3.86      0.55 o 
  -2   4   1      107.24      121.62      1.60 o 
  -1   4   1      241.84      224.14      2.25 o 
   0   4   1      275.98      282.71      2.47 o 
   1   4   1      322.34      346.25      3.04 o 
   2   4   1       14.45       15.76      0.68 o 
   3   4   1      154.66      171.91      2.29 o 
   4   4   1       99.31      109.35      1.79 o 
   5   4   1       31.33       30.14      2.15 o 
   6   4   1       40.28       39.48      1.46 o 
   7   4   1      140.33      138.86      2.72 o 
   8   4   1       87.07       86.67      2.24 o 
   9   4   1        0.06        0.01      0.67 o 
  10   4   1        0.34       -0.06      1.02 o 
  11   4   1       36.85       34.28      2.67 o 
  12   4   1       42.35       43.33      3.06 o 
  13   4   1        2.19        2.82      2.14 o 
  14   4   1        0.04        2.53      2.43 o 
 -14   5   1        2.36       -0.10      1.95 o 
 -13   5   1        0.05        1.46      1.95 o 
 -12   5   1        0.07       -0.18      1.19 o 
 -11   5   1        9.06        6.97      1.69 o 
 -10   5   1        9.07        6.33      1.51 o 
  -9   5   1      122.23      115.75      4.19 o 
  -8   5   1        6.72        7.26      1.61 o 
  -7   5   1      137.41      136.65      5.01 o 
  -6   5   1       80.39       75.13      2.40 o 
  -5   5   1        1.13        0.37      0.36 o 
  -4   5   1       14.50       19.00      0.84 o 
  -3   5   1      548.11      526.08      6.74 o 
  -2   5   1       77.05       81.77      1.40 o 
  -1   5   1      802.66      851.87      6.98 o 
   0   5   1       13.12        8.04      0.49 o 
   1   5   1      283.14      285.36      2.65 o 
   2   5   1       35.93       34.39      1.05 o 
   3   5   1       78.27       78.89      1.61 o 
   4   5   1       29.58       30.38      1.29 o 
   5   5   1      297.05      274.45      3.94 o 
   6   5   1        0.22        0.24      0.51 o 
   7   5   1        0.10       -0.11      0.53 o 
   8   5   1       53.29       45.44      1.76 o 
   9   5   1       37.19       31.90      1.91 o 
  10   5   1       13.67       14.39      1.92 o 
  11   5   1        0.50        1.01      1.20 o 
  12   5   1        0.02       -0.78      1.24 o 
  13   5   1        3.28        7.40      2.63 o 
  14   5   1        0.01        0.10      2.14 o 
 -13   6   1        4.56        1.66      2.43 o 
 -12   6   1        0.85        1.75      1.95 o 
 -11   6   1        0.03        1.02      2.19 o 
 -10   6   1        0.08       -0.29      1.13 o 
  -9   6   1        5.96        4.62      1.37 o 
  -8   6   1       32.14       30.49      2.82 o 
  -7   6   1       46.89       36.69      2.00 o 
  -6   6   1      229.44      209.41      4.96 o 
  -5   6   1       59.76       60.28      1.84 o 
  -4   6   1      283.43      293.84      4.25 o 
  -3   6   1       65.57       63.46      1.55 o 
  -2   6   1        0.06        0.46      0.40 o 
  -1   6   1      107.83      112.21      2.00 o 
   0   6   1      948.91      952.40      8.14 o 
   1   6   1        5.88        6.19      0.57 o 
   2   6   1       51.85       56.78      1.34 o 
   3   6   1       26.37       25.43      1.28 o 
   4   6   1      135.80      137.00      2.39 o 
   5   6   1       79.41       65.00      3.06 o 
   6   6   1      157.09      152.47      3.10 o 
   7   6   1       34.27       34.77      2.27 o 
   8   6   1        5.08        5.22      1.09 o 
   9   6   1       16.33       16.59      1.62 o 
  10   6   1       11.36       12.33      1.96 o 
  11   6   1        5.50        4.38      2.29 o 
  12   6   1       21.76       23.37      3.60 o 
  13   6   1        7.85        8.67      2.92 o 
 -12   7   1        5.32        7.98      2.92 o 
 -11   7   1       18.11       17.23      3.31 o 
 -10   7   1        0.97       -0.12      1.22 o 
  -9   7   1       35.81       35.71      2.82 o 
  -8   7   1        7.45        8.84      1.72 o 
  -7   7   1        1.29        0.19      0.78 o 
  -6   7   1       62.68       57.24      2.39 o 
  -5   7   1       47.31       38.71      2.00 o 
  -4   7   1       31.64       27.98      1.42 o 
  -3   7   1       66.89       56.09      1.84 o 
  -2   7   1        1.12        0.03      0.54 o 
  -1   7   1      147.94      160.47      3.66 o 
   0   7   1      145.11      148.78      2.91 o 
   1   7   1      217.97      211.28      3.58 o 
   2   7   1       24.57       21.17      1.08 o 
   3   7   1        9.63       10.50      0.78 o 
   4   7   1       43.15       36.86      1.86 o 
   5   7   1        8.91        9.90      1.20 o 
   6   7   1       11.00       11.36      1.59 o 
   7   7   1        8.75       10.61      1.34 o 
   8   7   1        6.44        6.67      1.37 o 
   9   7   1        2.16        1.36      1.02 o 
  10   7   1        1.80        2.74      2.48 o 
  11   7   1        1.02        2.34      2.14 o 
  12   7   1       16.51       14.41      3.51 o 
 -11   8   1        6.51        5.65      2.63 o 
 -10   8   1        0.09        0.68      2.24 o 
  -9   8   1        0.29       -0.71      1.34 o 
  -8   8   1        4.88        4.96      1.55 o 
  -7   8   1        7.83        5.95      1.65 o 
  -6   8   1       20.10       24.62      1.87 o 
  -5   8   1        0.12       -0.55      0.71 o 
  -4   8   1       23.27       18.14      1.32 o 
  -3   8   1       29.57       26.51      1.76 o 
  -2   8   1        0.64        0.75      0.86 o 
  -1   8   1      262.31      255.22      5.07 o 
   0   8   1        1.61        1.23      1.16 o 
   1   8   1        0.02        0.42      0.78 o 
   2   8   1        3.42        2.56      0.91 o 
   3   8   1        0.97        0.34      0.67 o 
   4   8   1        2.40        0.48      0.82 o 
   5   8   1       49.66       44.48      2.93 o 
   6   8   1        8.35        9.38      1.42 o 
   7   8   1       19.97       18.46      2.90 o 
   8   8   1        1.24        3.08      1.18 o 
   9   8   1        0.01        0.02      1.04 o 
  10   8   1        0.85       -1.66      1.85 o 
 -10   9   1        0.13        5.26      2.63 o 
  -9   9   1       12.49       20.25      3.70 o 
  -8   9   1        9.56        7.79      2.82 o 
  -7   9   1        6.84       12.95      2.10 o 
  -6   9   1        0.16        0.70      1.12 o 
  -5   9   1        0.06        1.85      1.34 o 
  -4   9   1        0.59        0.43      1.20 o 
  -3   9   1       20.17       21.44      1.82 o 
  -2   9   1       29.92       35.55      2.52 o 
  -1   9   1        2.01        1.65      1.26 o 
   0   9   1      162.20      168.16      5.40 o 
   1   9   1        2.95        4.69      1.41 o 
   2   9   1        6.57        6.73      2.29 o 
   3   9   1        1.27        0.88      1.56 o 
   4   9   1        0.13       -0.88      1.36 o 
   5   9   1       23.39       21.37      2.95 o 
   6   9   1       43.23       41.63      2.46 o 
   7   9   1        0.09       -1.03      1.03 o 
   8   9   1        1.13        0.69      1.48 o 
   9   9   1       15.62       16.65      3.70 o 
  -8  10   1        3.03        0.88      2.53 o 
  -5  10   1       13.44       14.97      4.77 o 
  -4  10   1        0.67        0.19      1.85 o 
  -3  10   1       11.24        6.69      1.86 o 
  -2  10   1       13.67       11.80      2.07 o 
  -1  10   1        0.07        0.78      1.34 o 
   0  10   1        0.00        0.74      1.40 o 
   1  10   1        5.81        7.34      2.34 o 
   2  10   1       37.97       37.38      4.19 o 
   3  10   1        4.64        7.30      2.53 o 
   4  10   1        0.03        1.17      1.75 o 
   5  10   1        1.67       -0.29      2.04 o 
   6  10   1        4.88        5.45      2.63 o 
   7  10   1        0.12        2.92      2.43 o 
   8  10   1        0.40       -0.19      2.43 o 
  -4  11   1       12.01       15.19      3.60 o 
  -3  11   1        7.70        5.74      3.12 o 
  -2  11   1        2.61        3.36      1.79 o 
  -1  11   1        0.57       -0.64      1.48 o 
   0  11   1       15.43       14.43      2.44 o 
   1  11   1       19.23       25.15      5.60 o 
   2  11   1        0.58       -0.97      2.24 o 
   3  11   1        3.89        2.73      2.53 o 
 -14   0   2        1.54        0.97      1.75 o 
 -13   0   2      118.99      109.74      6.04 o 
 -12   0   2       11.28       11.55      1.61 o 
 -11   0   2        6.43        5.43      1.27 o 
 -10   0   2       14.67       16.87      1.54 o 
  -9   0   2     1344.92     1363.53     17.28 o 
  -8   0   2      321.17      312.59      5.84 o 
  -6   0   2      613.06      576.94      7.95 o 
  -5   0   2      410.27      420.58      5.96 o 
  -4   0   2       80.77       69.62      2.43 o 
  -3   0   2        2.52        2.73      0.49 o 
  -2   0   2      330.39      320.84      5.65 o 
  -1   0   2       40.15       56.18      1.46 o 
   1   0   2     1468.46     1543.16     23.76 o 
   2   0   2      427.95      435.48      5.58 o 
   3   0   2      198.19      228.99      3.61 o 
   4   0   2     2786.27     2812.10     30.57 o 
   5   0   2      374.59      400.63      6.05 o 
   6   0   2     1867.55     1860.13     21.58 o 
   7   0   2     1781.50     1772.71     21.06 o 
   8   0   2      404.90      407.98      6.98 o 
   9   0   2       40.05       50.79      2.33 o 
  10   0   2       94.98       76.57      3.94 o 
  11   0   2        1.41        0.91      1.00 o 
  12   0   2       41.08       55.79      4.48 o 
  13   0   2        3.55       -0.68      1.75 o 
  14   0   2        1.49        1.95      2.14 o 
 -15   1   2       55.06       69.43      5.74 o 
 -14   1   2       11.01       20.84      3.31 o 
 -13   1   2       14.92       20.53      3.89 o 
 -12   1   2       11.96       12.63      1.53 o 
 -11   1   2        0.68        0.23      0.71 o 
 -10   1   2       28.72       28.85      1.41 o 
  -9   1   2      209.57      219.54      3.36 o 
  -8   1   2       84.99       90.34      1.93 o 
  -7   1   2        8.49       10.05      0.62 o 
  -6   1   2        4.07        2.61      0.36 o 
  -5   1   2        9.37       11.32      0.84 o 
  -4   1   2      133.36      131.53      1.78 o 
  -3   1   2    10354.83     9510.81    139.54 o 
  -2   1   2     6594.79     6214.88    148.16 o 
  -1   1   2     9310.75     8406.83     82.75 o 
   0   1   2     1461.09     1353.55     27.63 o 
   1   1   2     5048.06     4798.45     49.23 o 
   2   1   2      303.40      317.53      3.15 o 
   3   1   2      172.18      157.35      2.01 o 
   4   1   2     3036.73     2984.18     31.10 o 
   5   1   2       16.38       17.15      0.65 o 
   6   1   2      135.72      148.50      2.85 o 
   7   1   2      231.59      234.24      4.96 o 
   8   1   2       31.17       28.30      1.22 o 
   9   1   2       37.96       33.74      1.36 o 
  10   1   2       72.67       64.71      2.34 o 
  11   1   2       74.67       82.30      2.78 o 
  12   1   2        1.27       -0.76      0.82 o 
  13   1   2        1.44        1.36      1.26 o 
  14   1   2        0.26        0.39      2.04 o 
 -15   2   2       26.27       27.75      3.80 o 
 -14   2   2        0.72        0.11      1.34 o 
 -13   2   2        4.81        3.98      1.44 o 
 -12   2   2        4.97        5.54      2.87 o 
 -11   2   2        0.41        0.04      0.91 o 
 -10   2   2      331.94      330.56      5.45 o 
  -9   2   2        9.17       13.34      3.47 o 
  -8   2   2      174.62      189.33      2.94 o 
  -7   2   2      958.58     1017.62      8.11 o 
  -6   2   2     4943.42     5075.91     34.39 o 
  -5   2   2     1252.25     1264.64     10.59 o 
  -4   2   2      292.74      304.73      3.25 o 
  -3   2   2     2359.84     2453.44     18.95 o 
  -2   2   2     1102.34     1065.25     11.13 o 
  -1   2   2       34.92       33.57      0.69 o 
   0   2   2     5109.85     4839.91     41.94 o 
   1   2   2       42.01       48.53      0.98 o 
   2   2   2      895.82      925.97      7.90 o 
   3   2   2      985.50     1004.14      8.65 o 
   4   2   2      231.60      222.99      3.51 o 
   5   2   2      164.19      153.59      2.39 o 
   6   2   2      399.40      411.46      4.06 o 
   7   2   2       54.36       45.58      1.18 o 
   8   2   2      123.49      126.67      3.00 o 
   9   2   2       47.68       47.29      1.95 o 
  10   2   2       29.29       33.08      1.82 o 
  11   2   2        8.89        6.92      1.70 o 
  12   2   2       11.15       10.11      1.41 o 
  13   2   2      133.81      142.35      4.18 o 
  14   2   2       51.31       49.94      3.37 o 
 -15   3   2        0.79        6.52      2.63 o 
 -14   3   2        1.70        0.96      1.80 o 
 -13   3   2        5.49        8.25      1.72 o 
 -12   3   2        9.33        7.17      1.75 o 
 -11   3   2      169.67      168.22      5.12 o 
 -10   3   2       11.91       10.18      1.55 o 
  -9   3   2      567.87      557.81     16.12 o 
  -8   3   2        4.78        3.89      0.74 o 
  -7   3   2      123.75      133.01      3.14 o 
  -6   3   2      634.17      644.50      6.32 o 
  -5   3   2      135.16      160.08      2.33 o 
  -4   3   2       51.82       54.90      1.16 o 
  -3   3   2        1.66        2.20      0.69 o 
  -2   3   2       30.62       36.47      0.69 o 
  -1   3   2      120.24      125.07      1.70 o 
   0   3   2       15.27       17.05      1.51 o 
   1   3   2       59.66       57.27      1.18 o 
   2   3   2      438.68      475.53      4.26 o 
   3   3   2       32.35       36.05      1.26 o 
   4   3   2        8.08        9.33      0.66 o 
   5   3   2        8.58        7.57      1.00 o 
   6   3   2      699.11      671.06      6.96 o 
   7   3   2      187.88      179.85      3.61 o 
   8   3   2      215.64      221.81      4.74 o 
   9   3   2       17.95       17.09      2.08 o 
  10   3   2      173.16      158.47      3.87 o 
  11   3   2       27.55       29.99      3.42 o 
  12   3   2       19.36       17.59      2.37 o 
  13   3   2        0.96       -1.03      1.03 o 
  14   3   2        2.49        4.28      2.53 o 
  15   3   2        0.53        0.68      2.53 o 
 -15   4   2       43.81       54.63      5.26 o 
 -14   4   2        9.05       13.83      3.12 o 
 -13   4   2        0.39        0.46      1.75 o 
 -12   4   2       30.91       27.37      2.55 o 
 -11   4   2        1.32        2.73      1.85 o 
 -10   4   2        3.41        2.49      1.80 o 
  -9   4   2      228.75      213.62      6.52 o 
  -8   4   2       63.69       59.13      3.51 o 
  -7   4   2       12.61       15.69      1.55 o 
  -6   4   2       79.90       86.57      2.25 o 
  -5   4   2        5.30        8.36      0.76 o 
  -4   4   2       43.62       54.73      2.70 o 
  -3   4   2        0.93        0.34      0.23 o 
  -2   4   2        6.04        7.44      0.49 o 
  -1   4   2        0.76        0.29      0.24 o 
   0   4   2      919.13      933.64      6.26 o 
   1   4   2     2066.03     2072.37     13.74 o 
   2   4   2     1123.38     1161.61      9.12 o 
   3   4   2      124.53      156.55      2.18 o 
   4   4   2        7.43        8.17      0.70 o 
   5   4   2      167.80      166.12      2.82 o 
   6   4   2        1.71        1.80      0.53 o 
   7   4   2        0.66        0.82      0.58 o 
   8   4   2      136.81      134.87      2.83 o 
   9   4   2        8.26        8.55      1.16 o 
  10   4   2       13.15       10.84      1.29 o 
  11   4   2       31.46       35.81      2.14 o 
  12   4   2        7.69        7.09      2.19 o 
  13   4   2        3.40        3.31      2.14 o 
  14   4   2        5.48        7.01      2.92 o 
 -14   5   2        0.00        4.38      2.43 o 
 -13   5   2        3.87        1.46      2.04 o 
 -12   5   2        9.18        8.09      1.82 o 
 -11   5   2       53.48       47.03      3.06 o 
 -10   5   2      258.91      240.26     11.20 o 
  -9   5   2        5.21        4.39      1.27 o 
  -8   5   2        0.37        0.88      0.96 o 
  -7   5   2      188.34      170.93      9.54 o 
  -6   5   2       94.93       90.78      4.04 o 
  -5   5   2        8.64       11.19      0.99 o 
  -4   5   2      258.22      241.17      4.50 o 
  -3   5   2      208.33      213.98      4.53 o 
  -2   5   2      272.04      288.12      3.29 o 
  -1   5   2      137.35      159.49      2.26 o 
   0   5   2        1.01        1.57      0.42 o 
   1   5   2      581.70      627.71      4.75 o 
   2   5   2       99.67      101.05      1.96 o 
   3   5   2      123.96      120.68      2.05 o 
   4   5   2       12.40       12.87      0.96 o 
   5   5   2        3.88        3.75      0.69 o 
   6   5   2      180.87      170.27      3.17 o 
   7   5   2      538.21      550.96      6.68 o 
   8   5   2       26.93       25.59      1.41 o 
   9   5   2        0.26        0.91      0.69 o 
  10   5   2        0.13       -0.86      1.00 o 
  11   5   2       12.44       12.94      1.99 o 
  12   5   2        6.74        8.08      2.63 o 
  13   5   2        1.02        1.46      2.24 o 
 -13   6   2        0.01       -1.17      1.85 o 
 -12   6   2        0.38        0.88      2.04 o 
 -11   6   2        8.81       10.53      1.91 o 
 -10   6   2       14.69       14.76      2.02 o 
  -9   6   2       70.67       70.15      3.50 o 
  -8   6   2        0.09       -0.31      1.31 o 
  -7   6   2        5.61        3.70      1.17 o 
  -6   6   2        2.39        0.95      0.93 o 
  -5   6   2        2.36        2.14      0.64 o 
  -4   6   2       78.66       73.34      1.99 o 
  -3   6   2        0.52        0.95      0.81 o 
  -2   6   2       98.04      104.86      2.27 o 
  -1   6   2        0.08        0.44      0.40 o 
   0   6   2       25.58       27.87      1.05 o 
   1   6   2      152.73      164.13      2.92 o 
   2   6   2      356.74      366.48      3.86 o 
   3   6   2       53.93       50.04      1.44 o 
   4   6   2       14.33       15.17      1.08 o 
   5   6   2      321.48      302.77      4.50 o 
   6   6   2       27.64       26.00      1.41 o 
   7   6   2        1.65        0.40      0.80 o 
   8   6   2       20.04       19.89      1.63 o 
   9   6   2        4.68        2.60      1.07 o 
  10   6   2        1.43       -0.38      1.31 o 
  11   6   2        4.26        3.89      1.58 o 
  12   6   2        0.68        0.49      1.95 o 
 -12   7   2        2.94        1.56      2.14 o 
 -11   7   2        6.59        3.12      2.24 o 
 -10   7   2        0.21        0.95      1.27 o 
  -9   7   2        0.24        0.23      1.19 o 
  -8   7   2       11.88       13.93      1.90 o 
  -7   7   2       18.19       13.90      1.79 o 
  -6   7   2       62.52       56.90      2.96 o 
  -5   7   2      101.00      102.47      4.48 o 
  -4   7   2       86.76       73.99      2.18 o 
  -3   7   2      231.73      230.40      4.14 o 
  -2   7   2       60.78       60.57      2.05 o 
  -1   7   2       12.41       12.31      1.96 o 
   0   7   2      490.88      495.28     15.59 o 
   1   7   2      123.19      116.46      2.37 o 
   2   7   2        2.18        2.51      0.54 o 
   3   7   2        5.29        7.28      0.71 o 
   4   7   2        7.03        5.33      0.86 o 
   5   7   2       60.28       57.43      2.01 o 
   6   7   2       95.75      102.38      5.36 o 
   7   7   2        2.64        2.80      1.03 o 
   8   7   2        3.07        1.15      0.97 o 
   9   7   2       11.57       11.37      1.59 o 
  10   7   2        2.76       -0.53      2.24 o 
  11   7   2        0.01        1.27      1.95 o 
 -11   8   2        0.35        1.27      2.24 o 
 -10   8   2       20.76       31.94      4.28 o 
  -9   8   2       31.69       28.38      4.14 o 
  -8   8   2        0.15        0.10      1.30 o 
  -7   8   2        3.31        2.36      1.30 o 
  -6   8   2        5.60        4.57      1.41 o 
  -5   8   2       68.85       74.12      2.83 o 
  -4   8   2       28.52       33.17      1.70 o 
  -3   8   2        0.70        1.87      0.86 o 
  -2   8   2       38.78       34.43      1.98 o 
  -1   8   2       14.84       17.09      2.56 o 
   0   8   2        1.38        2.73      0.95 o 
   1   8   2       17.01       16.19      1.48 o 
   2   8   2       21.12       18.71      1.55 o 
   3   8   2        3.45        4.66      1.61 o 
   4   8   2       19.90       21.55      1.70 o 
   5   8   2       75.92       78.57      2.94 o 
   6   8   2       44.79       42.75      3.19 o 
   7   8   2        0.67        1.49      1.10 o 
   8   8   2        8.38        7.26      1.46 o 
   9   8   2       12.05       13.27      2.19 o 
  10   8   2        4.60        6.33      1.91 o 
 -10   9   2        1.88        3.41      2.63 o 
  -9   9   2       11.92       21.03      3.70 o 
  -8   9   2        1.10        0.00      1.95 o 
  -7   9   2        7.60        8.03      1.93 o 
  -6   9   2        6.08        5.73      1.75 o 
  -5   9   2       28.96       27.95      3.60 o 
  -4   9   2        2.42        1.33      0.97 o 
  -3   9   2        6.46        5.09      1.26 o 
  -2   9   2        6.02        4.53      1.18 o 
  -1   9   2       32.29       32.10      3.99 o 
   0   9   2       82.65       89.45      3.22 o 
   1   9   2       15.05       13.86      1.96 o 
   2   9   2        1.06        2.09      1.24 o 
   3   9   2       13.44       16.16      3.02 o 
   4   9   2       12.97       13.05      2.92 o 
   5   9   2       29.64       25.11      2.68 o 
   6   9   2        0.64        0.39      1.30 o 
   7   9   2        3.19        1.01      1.17 o 
   8   9   2        4.15        9.58      2.13 o 
   9   9   2        5.18        9.29      2.24 o 
  -5  10   2       34.36       35.93      4.48 o 
  -4  10   2        2.57        1.56      2.24 o 
  -3  10   2       10.22       10.87      1.67 o 
  -2  10   2        1.23        0.92      1.41 o 
  -1  10   2        6.13        5.21      1.65 o 
   0  10   2        0.38        0.54      1.38 o 
   1  10   2        5.21        4.71      1.80 o 
   2  10   2        2.43        0.68      1.85 o 
   3  10   2        1.34        4.09      2.24 o 
   4  10   2       22.56       27.46      3.99 o 
   5  10   2       21.66       28.43      3.99 o 
   6  10   2       34.03       28.72      4.09 o 
   7  10   2        4.84       -0.58      2.24 o 
  -2  11   2        0.03        2.14      2.43 o 
  -1  11   2        1.27        0.88      2.43 o 
   0  11   2        0.15        1.75      2.53 o 
   1  11   2        0.04        2.53      2.43 o 
   2  11   2        0.00       -0.29      2.04 o 
   3  11   2        1.64        0.78      2.14 o 
 -15   1   3       19.15       22.69      3.80 o 
 -14   1   3        3.96        3.22      1.50 o 
 -13   1   3      121.34      121.81      4.63 o 
 -12   1   3       73.22       74.02      5.79 o 
 -11   1   3       19.08       16.82      1.86 o 
 -10   1   3        0.53        0.12      0.53 o 
  -9   1   3      250.06      259.25      3.73 o 
  -8   1   3        3.12        2.48      0.45 o 
  -7   1   3       89.05       93.73      1.62 o 
  -6   1   3       22.83       17.19      0.77 o 
  -5   1   3       78.51       85.09      1.70 o 
  -4   1   3      157.50      155.96      2.30 o 
  -3   1   3      114.70       99.84      3.76 o 
  -2   1   3       54.60       62.08      1.08 o 
  -1   1   3      655.19      684.79      6.66 o 
   0   1   3     1159.59     1075.07     10.06 o 
   1   1   3       88.43       86.87      1.84 o 
   2   1   3     1295.65     1306.88     12.27 o 
   3   1   3       22.22       19.84      0.70 o 
   4   1   3     1132.36     1158.31     10.55 o 
   5   1   3        0.71        1.20      0.35 o 
   6   1   3      170.91      196.89      2.50 o 
   7   1   3       27.39       35.65      1.87 o 
   8   1   3        0.28        0.48      0.46 o 
   9   1   3       92.86       93.23      3.25 o 
  10   1   3       72.97       71.14      2.52 o 
  11   1   3        0.08        0.41      0.80 o 
  12   1   3        0.23       -0.60      0.80 o 
  13   1   3       40.06       43.67      4.92 o 
 -15   2   3        7.98       13.05      3.12 o 
 -14   2   3        2.23        0.17      1.56 o 
 -13   2   3        8.29        9.83      1.79 o 
 -12   2   3        0.64       -0.46      1.00 o 
 -11   2   3       92.05       89.92      7.40 o 
 -10   2   3      114.26      107.82      3.72 o 
  -9   2   3        4.05        6.49      1.07 o 
  -8   2   3      236.27      251.06      3.46 o 
  -7   2   3       30.28       27.47      1.06 o 
  -6   2   3      771.75      776.19      7.24 o 
  -5   2   3      361.67      404.02      4.20 o 
  -4   2   3       96.80      100.22      2.49 o 
  -3   2   3     1221.19     1262.77     11.95 o 
  -2   2   3      130.54      135.88      2.72 o 
  -1   2   3       55.23       60.72      0.99 o 
   0   2   3       42.20       40.61      0.99 o 
   1   2   3     5819.06     5816.66     50.39 o 
   2   2   3        0.92        1.02      0.35 o 
   3   2   3      100.29      106.66      1.80 o 
   4   2   3      130.57      152.82      2.36 o 
   5   2   3      435.27      422.80      4.77 o 
   6   2   3      536.14      499.08      6.70 o 
   7   2   3      630.36      646.98      6.85 o 
   8   2   3       18.92       20.15      1.37 o 
   9   2   3       14.91       18.69      1.42 o 
  10   2   3        8.86       10.55      1.23 o 
  11   2   3        1.09        0.45      0.80 o 
  12   2   3        2.85        3.23      1.20 o 
  13   2   3       15.97       17.10      1.81 o 
 -15   3   3       16.10       21.03      3.60 o 
 -14   3   3        1.56        3.41      1.58 o 
 -13   3   3       32.12       38.24      3.26 o 
 -12   3   3        4.22        2.76      2.04 o 
 -11   3   3       99.38       95.18      3.86 o 
 -10   3   3      126.77      129.05      5.70 o 
  -9   3   3      315.45      291.47      8.81 o 
  -8   3   3      323.71      315.32      6.82 o 
  -7   3   3      324.81      336.34      4.93 o 
  -6   3   3      812.83      876.46      8.10 o 
  -5   3   3        0.55        0.89      0.33 o 
  -4   3   3      301.65      322.11      3.68 o 
  -3   3   3      145.44      132.84      1.47 o 
  -2   3   3     1807.56     1806.06     31.28 o 
  -1   3   3      121.03      143.51      2.17 o 
   0   3   3        0.64        0.40      0.29 o 
   1   3   3     1610.00     1537.61     12.67 o 
   2   3   3      265.56      273.24      3.33 o 
   3   3   3       13.15       15.14      0.79 o 
   4   3   3     1146.27     1104.33      9.97 o 
   5   3   3      159.84      169.86      2.78 o 
   6   3   3       93.49       98.89      2.17 o 
   7   3   3       46.11       44.64      1.57 o 
   8   3   3        1.31        0.24      0.67 o 
   9   3   3       81.28       86.80      3.80 o 
  10   3   3      145.57      144.98      3.82 o 
  11   3   3       62.81       64.88      3.30 o 
  12   3   3       36.59       39.39      2.33 o 
  13   3   3       14.80       12.55      2.03 o 
  14   3   3        3.09        2.92      2.34 o 
  15   3   3        0.01        1.17      2.63 o 
 -15   4   3        1.50       -0.97      1.95 o 
 -14   4   3        1.32        3.21      2.43 o 
 -13   4   3       62.55       55.31      4.09 o 
 -12   4   3      234.16      215.44      7.84 o 
 -11   4   3       32.72       33.90      3.70 o 
 -10   4   3      665.63      641.69     15.87 o 
  -9   4   3      404.88      438.90     10.37 o 
  -8   4   3       17.08       22.32      2.04 o 
  -7   4   3      116.15      112.07      4.48 o 
  -6   4   3      101.27      106.65      5.41 o 
  -5   4   3        0.05        0.75      0.48 o 
  -4   4   3      173.53      189.68      3.35 o 
  -3   4   3      140.08      147.76      2.12 o 
  -2   4   3       32.37       34.58      0.96 o 
  -1   4   3      576.35      605.74      5.28 o 
   0   4   3      797.23      830.50      7.73 o 
   1   4   3      910.69      957.12      8.68 o 
   2   4   3      144.50      147.66      2.43 o 
   3   4   3       28.65       35.01      1.28 o 
   4   4   3      173.64      166.84      2.80 o 
   5   4   3       82.80       84.86      2.02 o 
   6   4   3       37.35       39.80      2.04 o 
   7   4   3      770.27      770.41      8.31 o 
   8   4   3       66.10       68.93      2.65 o 
   9   4   3       33.96       30.85      1.87 o 
  10   4   3       18.98       17.02      1.57 o 
  11   4   3        0.01       -0.73      0.88 o 
  12   4   3        0.37        1.38      1.05 o 
  13   4   3        0.23        0.58      2.24 o 
  14   4   3        0.19       -0.39      2.24 o 
 -14   5   3        0.00       -0.68      1.85 o 
 -13   5   3       17.12       16.26      3.21 o 
 -12   5   3       45.40       41.66      3.10 o 
 -11   5   3        6.43        4.26      1.48 o 
 -10   5   3       23.26       27.40      4.67 o 
  -9   5   3      157.84      162.93      5.74 o 
  -8   5   3       20.33       18.11      3.02 o 
  -7   5   3       64.76       64.25      3.49 o 
  -6   5   3       51.53       47.30      4.53 o 
  -5   5   3        0.51        0.04      0.54 o 
  -4   5   3       32.53       34.56      1.51 o 
  -3   5   3       17.93       16.35      1.91 o 
  -2   5   3       86.22       95.17      4.51 o 
  -1   5   3      138.17      130.94      2.01 o 
   0   5   3      354.43      368.57      5.71 o 
   1   5   3       44.29       42.58      1.30 o 
   2   5   3      153.58      159.19      2.70 o 
   3   5   3        0.03        0.05      0.38 o 
   4   5   3      150.98      153.49      2.87 o 
   5   5   3      610.17      605.60      6.89 o 
   6   5   3       33.75       27.80      1.40 o 
   7   5   3        0.28        0.22      0.67 o 
   8   5   3        2.56        3.27      0.81 o 
   9   5   3       78.42       70.75      2.67 o 
  10   5   3       18.53       18.40      1.67 o 
  11   5   3        4.65        4.82      1.54 o 
  12   5   3        0.02       -0.29      1.75 o 
  13   5   3        2.40        1.36      2.24 o 
 -13   6   3        3.34        5.94      2.63 o 
 -12   6   3        6.09        6.82      2.63 o 
 -11   6   3       10.49        7.90      1.85 o 
 -10   6   3        0.01        0.68      0.95 o 
  -9   6   3       65.11       61.61      3.23 o 
  -8   6   3        7.77        8.16      1.48 o 
  -7   6   3       43.83       40.15      2.51 o 
  -6   6   3      143.97      139.86      3.38 o 
  -5   6   3      334.43      336.02     12.65 o 
  -4   6   3       25.89       24.08      1.44 o 
  -3   6   3        4.64        4.02      0.80 o 
  -2   6   3       70.23       72.90      2.21 o 
  -1   6   3       75.84       74.11      1.90 o 
   0   6   3        1.07        0.83      0.52 o 
   1   6   3      442.01      443.56      4.39 o 
   2   6   3      343.41      338.01      3.64 o 
   3   6   3       98.96      101.62      2.35 o 
   4   6   3      202.15      191.50      3.42 o 
   5   6   3        2.47        2.50      0.68 o 
   6   6   3      106.76      101.71      2.85 o 
   7   6   3        0.22        0.47      0.67 o 
   8   6   3        0.98        0.15      0.69 o 
   9   6   3        3.65        4.05      1.34 o 
  10   6   3       20.58       22.90      2.44 o 
  11   6   3        0.00        2.92      2.24 o 
  12   6   3       39.20       44.21      4.97 o 
 -12   7   3        2.85        6.43      2.73 o 
 -11   7   3        0.22        1.17      1.95 o 
 -10   7   3        4.71        5.41      2.14 o 
  -9   7   3      132.80      130.87     11.49 o 
  -8   7   3        5.54        7.65      1.58 o 
  -7   7   3        3.15        1.12      1.07 o 
  -6   7   3        7.13        8.01      1.48 o 
  -5   7   3       47.66       44.30      2.06 o 
  -4   7   3       11.02       10.45      1.18 o 
  -3   7   3       27.78       27.63      2.82 o 
  -2   7   3        0.27       -0.22      0.66 o 
  -1   7   3      319.79      329.68      6.63 o 
   0   7   3        1.87        1.59      1.09 o 
   1   7   3        1.32        1.42      0.55 o 
   2   7   3       61.79       55.86      1.67 o 
   3   7   3      156.96      158.17      4.37 o 
   4   7   3        3.61        4.17      0.84 o 
   5   7   3       56.26       55.01      2.01 o 
   6   7   3       57.92       45.98      1.95 o 
   7   7   3        0.86        2.52      1.03 o 
   8   7   3        0.88        1.02      1.00 o 
   9   7   3       15.40       19.23      1.85 o 
  10   7   3        4.78        4.66      1.68 o 
  11   7   3        0.95       -1.95      2.04 o 
 -11   8   3        2.43        4.87      2.73 o 
 -10   8   3       44.02       46.84      4.87 o 
  -9   8   3        1.04        2.18      1.44 o 
  -8   8   3       27.37       29.71      3.02 o 
  -7   8   3        0.15       -0.78      2.00 o 
  -6   8   3       22.45       22.38      2.24 o 
  -5   8   3        3.05        4.39      1.12 o 
  -4   8   3       13.26        9.02      2.29 o 
  -3   8   3       37.41       39.82      2.58 o 
  -2   8   3       24.26       22.54      2.10 o 
  -1   8   3       53.34       47.19      2.32 o 
   0   8   3       84.89       89.90      3.65 o 
   1   8   3        0.60        1.72      0.90 o 
   2   8   3       10.71       11.00      1.31 o 
   3   8   3       65.70       74.96      2.34 o 
   4   8   3       17.67       22.19      1.49 o 
   5   8   3        0.71       -0.66      1.07 o 
   6   8   3       22.85       23.74      1.87 o 
   7   8   3       75.36       82.27      3.24 o 
   8   8   3        1.85        2.09      1.19 o 
   9   8   3        0.00        0.92      1.48 o 
  10   8   3        0.61        2.53      2.34 o 
 -10   9   3       17.06       24.15      4.19 o 
  -9   9   3        1.16       -0.39      2.24 o 
  -8   9   3        4.47        6.04      2.63 o 
  -7   9   3        7.46        6.62      1.86 o 
  -6   9   3        8.46       10.81      2.92 o 
  -5   9   3       11.30       15.29      3.12 o 
  -4   9   3       49.11       52.58      3.19 o 
  -3   9   3        0.51        0.97      1.24 o 
  -2   9   3        0.43       -0.74      1.05 o 
  -1   9   3        1.23        0.53      1.16 o 
   0   9   3       14.59       13.87      2.24 o 
   1   9   3       48.87       47.98      6.04 o 
   2   9   3       12.63       17.14      2.92 o 
   3   9   3        0.33        0.19      1.75 o 
   4   9   3        2.43        5.65      2.34 o 
   5   9   3       49.16       43.70      3.10 o 
   6   9   3       13.88       13.38      3.26 o 
   7   9   3       27.98       34.37      3.06 o 
   8   9   3       13.21       16.39      2.44 o 
   9   9   3       36.93       37.48      3.37 o 
  -4  10   3        3.29        1.17      2.14 o 
  -3  10   3       10.65       10.84      3.55 o 
  -2  10   3        0.29        1.02      1.44 o 
  -1  10   3       26.18       26.68      3.80 o 
   0  10   3        6.69        8.08      2.63 o 
   1  10   3       42.68       39.34      4.48 o 
   2  10   3        0.01       -0.39      1.66 o 
   3  10   3        3.84        5.74      2.53 o 
   4  10   3        0.02        1.36      2.14 o 
   5  10   3       20.29       26.39      4.19 o 
   6  10   3       14.75       21.23      3.89 o 
   7  10   3       15.47       16.55      3.70 o 
  -3  11   3        0.49       -0.19      2.34 o 
  -2  11   3        0.23        1.56      2.43 o 
  -1  11   3        1.79        4.48      2.53 o 
   0  11   3       28.12       32.23      4.48 o 
   1  11   3        3.71        2.34      2.53 o 
   2  11   3        0.01       -0.68      2.04 o 
 -12   0   4      104.55      104.36      3.79 o 
 -11   0   4        7.46        6.88      1.46 o 
 -10   0   4       30.46       31.11      2.39 o 
  -9   0   4       77.51       74.16      2.17 o 
  -8   0   4        2.60        2.52      0.64 o 
  -7   0   4      104.46      116.26      4.14 o 
  -6   0   4      398.87      379.07      8.18 o 
  -5   0   4      398.84      438.57      8.67 o 
  -4   0   4      951.66      969.64     17.53 o 
  -3   0   4     2048.88     2104.14     23.54 o 
  -2   0   4     1972.73     1935.38     21.65 o 
  -1   0   4      533.25      570.61      7.27 o 
   0   0   4      796.31      781.71      9.56 o 
   1   0   4       41.75       33.16      1.17 o 
   2   0   4     2208.85     2207.99     72.45 o 
   3   0   4      404.90      423.22      5.93 o 
   4   0   4       77.93       93.67      2.17 o 
   5   0   4      668.42      664.85      8.78 o 
   6   0   4      193.27      198.16      4.29 o 
   7   0   4      212.96      233.85      6.13 o 
   8   0   4      123.74      127.87      3.74 o 
   9   0   4        5.78        3.02      1.46 o 
  10   0   4       41.85       48.63      2.87 o 
  11   0   4       41.42       32.52      3.60 o 
  12   0   4       53.55       59.49      4.77 o 
  13   0   4        1.52        1.95      2.04 o 
 -14   1   4        3.02        2.63      2.04 o 
 -13   1   4        0.98        1.21      1.20 o 
 -12   1   4        6.96        7.85      1.48 o 
 -11   1   4      126.04      128.40      4.17 o 
 -10   1   4      143.13      137.83      2.91 o 
  -9   1   4     1155.84     1157.32     10.73 o 
  -8   1   4      940.81      944.69      7.97 o 
  -7   1   4       11.45        9.86      0.69 o 
  -6   1   4        0.17       -0.10      0.30 o 
  -5   1   4      351.08      346.35      4.29 o 
  -4   1   4      183.34      201.80      2.78 o 
  -3   1   4        1.83        3.08      0.60 o 
  -2   1   4     1189.30     1234.42     10.96 o 
  -1   1   4       89.17       86.56      1.49 o 
   0   1   4     1733.82     1716.56     43.52 o 
   1   1   4       25.81       21.25      0.69 o 
   2   1   4       14.25       14.30      0.60 o 
   3   1   4       25.11       21.02      1.12 o 
   4   1   4       33.52       30.16      0.93 o 
   5   1   4      766.41      776.98      7.41 o 
   6   1   4       44.07       46.51      1.70 o 
   7   1   4       77.29       72.88      2.22 o 
   8   1   4        6.66        4.73      0.84 o 
   9   1   4       71.98       65.69      2.42 o 
  10   1   4        0.64        2.21      1.13 o 
  11   1   4        4.14        3.64      1.02 o 
  12   1   4        2.26        3.91      1.17 o 
  13   1   4       10.15       11.74      2.10 o 
 -15   2   4       24.42       23.86      3.70 o 
 -14   2   4        0.45        1.78      1.46 o 
 -13   2   4       17.58       20.08      2.16 o 
 -12   2   4        0.59        0.21      1.07 o 
 -11   2   4        0.10        0.10      0.96 o 
 -10   2   4        6.73        6.80      1.61 o 
  -9   2   4       15.30       13.25      1.09 o 
  -8   2   4        4.88        5.07      0.79 o 
  -7   2   4      141.89      151.16      2.45 o 
  -6   2   4        8.56        8.30      0.76 o 
  -5   2   4      126.71      102.19      2.09 o 
  -4   2   4      592.97      628.65      6.57 o 
  -3   2   4      341.64      338.63      5.40 o 
  -2   2   4       86.65       90.57      1.91 o 
  -1   2   4       60.91       51.89      1.06 o 
   0   2   4      936.84      951.13      9.39 o 
   1   2   4      206.72      213.28      7.55 o 
   2   2   4      354.08      341.64      4.38 o 
   3   2   4       39.33       33.45      0.85 o 
   4   2   4        2.13        1.00      0.30 o 
   5   2   4      263.27      273.79      3.87 o 
   6   2   4      814.17      806.93     15.90 o 
   7   2   4       24.84       19.46      1.76 o 
   8   2   4       37.61       35.84      1.82 o 
   9   2   4       32.46       33.16      1.81 o 
  10   2   4       91.62       93.62      4.33 o 
  11   2   4        3.17        1.05      0.92 o 
  12   2   4        1.03        2.15      1.18 o 
  13   2   4       11.85        8.66      1.92 o 
 -15   3   4        2.94        1.95      2.34 o 
 -14   3   4        0.79       -0.47      1.33 o 
 -13   3   4       30.81       30.04      2.64 o 
 -12   3   4       86.95       94.09      4.06 o 
 -11   3   4       10.46        9.77      1.61 o 
 -10   3   4        8.27        8.08      1.44 o 
  -9   3   4      437.91      437.23      8.26 o 
  -8   3   4       38.62       40.03      2.20 o 
  -7   3   4        8.44        8.61      0.85 o 
  -6   3   4       65.77       67.30      1.71 o 
  -5   3   4       85.60       91.48      2.77 o 
  -4   3   4      172.62      197.42      7.50 o 
  -3   3   4      243.69      261.01      4.82 o 
  -2   3   4       37.62       36.60      1.35 o 
  -1   3   4        8.09        9.82      0.69 o 
   0   3   4      486.27      475.31      5.51 o 
   1   3   4     4879.11     5107.07     44.93 o 
   2   3   4      256.03      276.29      9.88 o 
   3   3   4       92.25       88.59      1.83 o 
   4   3   4       53.17       68.26      1.68 o 
   5   3   4       14.19       14.73      0.90 o 
   6   3   4      435.24      445.55      5.41 o 
   7   3   4       11.80       12.18      1.22 o 
   8   3   4        0.35       -0.10      0.67 o 
   9   3   4       45.76       47.70      2.21 o 
  10   3   4       25.17       17.85      1.58 o 
  11   3   4       12.25       14.27      1.92 o 
  12   3   4       26.23       28.24      2.11 o 
  13   3   4        5.17        6.13      2.63 o 
  14   3   4        1.18        1.17      2.43 o 
 -15   4   4        0.64        0.97      2.24 o 
 -14   4   4        0.21       -1.75      1.75 o 
 -13   4   4        0.46        0.15      1.26 o 
 -12   4   4        3.81        2.10      1.37 o 
 -11   4   4      120.07      101.82      4.92 o 
 -10   4   4       55.76       56.68      3.03 o 
  -9   4   4       10.73        9.62      1.54 o 
  -8   4   4        3.85        2.14      1.46 o 
  -7   4   4       91.24       89.28      4.47 o 
  -6   4   4        5.04        8.15      0.90 o 
  -5   4   4       28.43       24.88      1.31 o 
  -4   4   4      128.61      138.93      3.49 o 
  -3   4   4        7.35        7.42      1.45 o 
  -2   4   4      176.98      177.73      2.55 o 
  -1   4   4       75.36       95.30      1.74 o 
   0   4   4        3.16        4.89      0.59 o 
   1   4   4       15.82       14.77      0.93 o 
   2   4   4        1.42        2.78      0.51 o 
   3   4   4       34.65       26.13      1.64 o 
   4   4   4        8.16       11.81      0.85 o 
   5   4   4      404.48      380.22      6.73 o 
   6   4   4      605.80      618.37      7.03 o 
   7   4   4      825.55      785.57      8.54 o 
   8   4   4       26.66       26.62      1.70 o 
   9   4   4        4.52        6.46      1.16 o 
  10   4   4        1.89       -0.40      1.15 o 
  11   4   4       81.37       86.71      3.26 o 
  12   4   4        4.44        5.90      1.80 o 
  13   4   4        1.73        1.56      2.14 o 
 -14   5   4        0.14        0.97      1.95 o 
 -13   5   4       67.34       58.91      5.16 o 
 -12   5   4       75.51       66.71      3.74 o 
 -11   5   4       49.72       51.40      3.24 o 
 -10   5   4      116.90      111.63      4.37 o 
  -9   5   4       45.76       45.74      2.30 o 
  -8   5   4       45.70       53.13      3.16 o 
  -7   5   4        0.81        2.09      1.02 o 
  -6   5   4       12.97       15.68      1.58 o 
  -5   5   4        0.34        0.87      0.55 o 
  -4   5   4       41.34       33.89      1.54 o 
  -3   5   4       69.11       71.22      3.04 o 
  -2   5   4      164.08      156.77      3.16 o 
  -1   5   4       34.33       33.00      2.00 o 
   0   5   4      937.75      985.89      8.21 o 
   1   5   4      212.68      233.01      3.90 o 
   2   5   4      432.89      441.59      5.25 o 
   3   5   4      114.40      114.08      2.47 o 
   4   5   4      258.81      250.41      3.89 o 
   5   5   4        1.25        1.01      0.59 o 
   6   5   4        2.53        1.70      0.70 o 
   7   5   4      213.74      203.35      4.55 o 
   8   5   4        1.39        0.35      0.66 o 
   9   5   4       26.64       25.36      1.85 o 
  10   5   4       28.65       34.80      2.19 o 
  11   5   4       13.87       14.52      1.74 o 
  12   5   4        0.00       -0.97      1.66 o 
  13   5   4        7.29        7.21      2.92 o 
 -13   6   4        4.20        3.70      2.43 o 
 -12   6   4       21.78       19.18      3.51 o 
 -11   6   4        2.27        1.56      1.24 o 
 -10   6   4        2.55        0.90      1.19 o 
  -9   6   4        0.16        0.24      1.03 o 
  -8   6   4        6.85        5.55      1.45 o 
  -7   6   4        0.32        1.79      1.12 o 
  -6   6   4        3.53        2.37      0.80 o 
  -5   6   4       11.25       11.22      1.20 o 
  -4   6   4       31.55       32.83      2.00 o 
  -3   6   4        4.90        3.75      1.23 o 
  -2   6   4       17.47       17.86      1.26 o 
  -1   6   4        8.90        8.59      0.84 o 
   0   6   4       34.63       37.94      1.78 o 
   1   6   4       30.78       28.80      1.63 o 
   2   6   4        7.11        8.64      0.85 o 
   3   6   4        1.02        0.52      0.56 o 
   4   6   4        0.63        0.71      0.59 o 
   5   6   4      199.77      201.18      3.70 o 
   6   6   4       63.49       63.35      2.10 o 
   7   6   4       61.77       56.61      2.11 o 
   8   6   4       14.50       16.27      1.37 o 
   9   6   4        1.15        1.13      0.99 o 
  10   6   4        0.00       -0.10      1.38 o 
  11   6   4        4.08        2.82      2.14 o 
  12   6   4        1.07        5.45      2.73 o 
 -12   7   4        8.18        8.67      2.82 o 
 -11   7   4        7.42        4.87      2.43 o 
 -10   7   4       26.60       31.89      2.81 o 
  -9   7   4      107.52      114.91      6.82 o 
  -8   7   4       23.38       28.52      2.48 o 
  -7   7   4       12.25       17.09      1.89 o 
  -6   7   4        0.93       -0.42      1.22 o 
  -5   7   4       21.90       24.11      1.68 o 
  -4   7   4        1.81        0.52      0.79 o 
  -3   7   4      132.14      138.45      3.43 o 
  -2   7   4       64.77       66.80      4.58 o 
  -1   7   4        6.27        5.23      1.36 o 
   0   7   4       98.69       97.45      2.98 o 
   1   7   4      205.55      209.30      4.46 o 
   2   7   4       25.68       22.63      1.94 o 
   3   7   4        0.01       -0.24      0.72 o 
   4   7   4       32.10       36.26      1.69 o 
   5   7   4        0.96        0.70      0.72 o 
   6   7   4        1.38        0.31      0.74 o 
   7   7   4        1.16        1.59      0.85 o 
   8   7   4        0.49        1.10      1.02 o 
   9   7   4       21.97       26.20      4.09 o 
  10   7   4        5.11        4.58      2.34 o 
  11   7   4        5.78        5.45      2.53 o 
 -11   8   4        0.55        3.51      2.53 o 
 -10   8   4        3.22        6.82      2.82 o 
  -9   8   4       21.64       25.71      3.70 o 
  -8   8   4        2.11        1.10      1.40 o 
  -7   8   4        1.89        1.83      1.37 o 
  -6   8   4       24.18       26.23      3.31 o 
  -5   8   4        3.28        1.92      1.34 o 
  -4   8   4       16.12       17.61      1.99 o 
  -3   8   4       36.77       40.60      2.68 o 
  -2   8   4       12.28       11.21      5.79 o 
  -1   8   4       45.76       46.59      2.86 o 
   0   8   4       58.36       54.90      3.03 o 
   1   8   4        9.17        9.54      1.33 o 
   2   8   4       94.52       90.12      3.10 o 
   3   8   4      179.99      180.06      4.09 o 
   4   8   4        0.38        1.47      0.99 o 
   5   8   4        2.77        1.73      1.10 o 
   6   8   4        3.99        0.15      1.51 o 
   7   8   4        0.01       -1.12      1.12 o 
   8   8   4        0.52        1.35      1.20 o 
   9   8   4        0.09        1.47      1.47 o 
  -9   9   4        0.56        1.95      2.24 o 
  -8   9   4       37.03       48.20      4.67 o 
  -7   9   4       20.04       19.96      3.31 o 
  -6   9   4        0.05        0.10      1.85 o 
  -5   9   4       11.87       12.76      2.92 o 
  -4   9   4        2.14        1.75      1.34 o 
  -3   9   4        4.60        4.14      1.51 o 
  -2   9   4       14.62       19.27      3.80 o 
  -1   9   4       25.12       19.73      2.23 o 
   0   9   4        4.58        3.83      1.47 o 
   1   9   4       17.59       21.12      2.24 o 
   2   9   4        0.42        0.38      0.95 o 
   3   9   4       64.49       64.44      3.51 o 
   4   9   4        2.38        2.92      1.95 o 
   5   9   4       13.82       20.06      4.48 o 
   6   9   4       44.09       38.55      3.10 o 
   7   9   4        6.75        6.53      2.03 o 
   8   9   4        8.25        7.06      2.68 o 
   9   9   4        1.23        1.07      2.53 o 
  -4  10   4       11.01       11.44      2.16 o 
  -3  10   4        1.65        2.43      1.61 o 
  -2  10   4        0.20       -0.37      1.34 o 
  -1  10   4        3.50        5.80      1.75 o 
   0  10   4        5.90        6.49      3.41 o 
   1  10   4        1.53        1.75      2.04 o 
   2  10   4        4.61        2.82      2.24 o 
   3  10   4        3.40        8.57      2.82 o 
   4  10   4        4.72        7.89      2.92 o 
   5  10   4        9.17        7.60      3.02 o 
   6  10   4       13.59       10.13      3.12 o 
   7  10   4        6.71        7.60      3.31 o 
  -3  11   4        3.51        7.40      3.02 o 
  -2  11   4        7.13        3.60      2.73 o 
  -1  11   4        4.79        5.16      2.92 o 
   0  11   4        0.27        0.58      2.14 o 
   1  11   4        1.81        2.34      2.34 o 
 -14   1   5        2.65        0.88      1.85 o 
 -13   1   5        1.76        0.58      1.66 o 
 -12   1   5        4.40        5.90      1.34 o 
 -11   1   5       22.22       23.98      1.59 o 
 -10   1   5       14.32       15.51      1.41 o 
  -9   1   5       97.14       93.43      2.99 o 
  -8   1   5        2.30        4.83      0.89 o 
  -7   1   5      357.39      360.02      4.87 o 
  -6   1   5        6.38        6.61      0.54 o 
  -5   1   5      250.50      247.08      3.44 o 
  -4   1   5       36.96       41.96      1.38 o 
  -3   1   5      699.33      734.74      7.52 o 
  -2   1   5      593.60      644.06      5.88 o 
  -1   1   5     1024.62     1045.38      8.96 o 
   0   1   5      103.79      117.55      1.97 o 
   1   1   5       22.16       16.18      0.68 o 
   2   1   5      562.36      562.12      5.48 o 
   3   1   5      201.47      244.52      3.53 o 
   4   1   5      217.47      264.38      5.38 o 
   5   1   5      474.32      473.10     10.84 o 
   6   1   5      313.42      336.66      6.37 o 
   7   1   5       11.12       13.53      1.18 o 
   8   1   5       81.26       87.78      2.68 o 
   9   1   5       34.49       36.96      1.97 o 
  10   1   5        0.19        0.33      0.78 o 
  11   1   5        1.65        2.10      0.97 o 
  12   1   5        9.43        8.77      1.89 o 
 -15   2   5       48.26       57.06      5.16 o 
 -14   2   5        9.12       12.78      2.10 o 
 -13   2   5        0.01        0.81      1.19 o 
 -12   2   5        0.20        1.56      2.04 o 
 -11   2   5       30.30       33.13      2.37 o 
 -10   2   5       21.85       23.57      1.93 o 
  -9   2   5      175.02      179.82      5.50 o 
  -8   2   5        1.73        0.41      0.59 o 
  -7   2   5      163.85      175.24      3.35 o 
  -6   2   5       17.72       17.49      1.90 o 
  -5   2   5        0.12        0.46      0.37 o 
  -4   2   5      273.82      294.67      5.74 o 
  -3   2   5      484.58      515.72      7.64 o 
  -2   2   5       71.85       62.15      1.10 o 
  -1   2   5        4.61        3.79      0.39 o 
   0   2   5       17.63       27.77      0.97 o 
   1   2   5     2158.41     2386.27     26.57 o 
   2   2   5      145.52      154.11      2.71 o 
   3   2   5      372.43      429.99      4.63 o 
   4   2   5      145.14      161.89      3.06 o 
   5   2   5       24.95       27.71      1.67 o 
   6   2   5       23.57       23.26      1.53 o 
   7   2   5      124.70      122.78      6.61 o 
   8   2   5       74.41       76.58      2.58 o 
   9   2   5        7.22        5.20      1.06 o 
  10   2   5        5.00        5.10      1.14 o 
  11   2   5       59.91       63.68      2.75 o 
  12   2   5        0.39        1.13      1.16 o 
  13   2   5       14.03       18.89      3.41 o 
 -15   3   5        6.19        5.45      2.73 o 
 -14   3   5        0.26        0.29      1.41 o 
 -13   3   5       28.91       27.84      3.36 o 
 -12   3   5       50.86       56.21      3.23 o 
 -11   3   5        2.27        1.66      1.10 o 
 -10   3   5        2.41        3.74      1.23 o 
  -9   3   5        6.08        5.48      2.04 o 
  -8   3   5       31.58       28.46      1.52 o 
  -7   3   5       73.54       69.26      2.13 o 
  -6   3   5       73.92       65.77      2.15 o 
  -5   3   5      152.30      167.85      3.89 o 
  -4   3   5      231.67      243.17      7.74 o 
  -3   3   5      106.77      119.99      6.62 o 
  -2   3   5      185.57      229.00      4.20 o 
  -1   3   5      881.20      894.82      9.13 o 
   0   3   5      128.15      131.71      3.27 o 
   1   3   5       17.71       25.91      1.12 o 
   2   3   5      138.41      162.38      2.94 o 
   3   3   5        7.76        7.91      1.84 o 
   4   3   5        0.00        1.16      0.47 o 
   5   3   5      184.43      176.52      3.37 o 
   6   3   5      264.49      267.00      4.02 o 
   7   3   5      135.47      125.02      3.24 o 
   8   3   5       42.65       40.03      2.04 o 
   9   3   5        6.99        8.22      1.19 o 
  10   3   5        1.58        0.07      0.87 o 
  11   3   5       27.88       31.76      2.19 o 
  12   3   5       12.23       12.28      3.65 o 
  13   3   5        0.86        0.39      2.14 o 
  14   3   5        1.51       -0.39      2.43 o 
 -14   4   5        0.34       -0.58      1.85 o 
 -13   4   5       18.03       20.98      2.48 o 
 -12   4   5       67.96       61.48      3.51 o 
 -11   4   5       46.35       43.74      6.77 o 
 -10   4   5        8.74        7.37      1.55 o 
  -9   4   5        1.25        0.18      0.86 o 
  -8   4   5       88.59       86.46      3.34 o 
  -7   4   5        0.19       -0.09      0.57 o 
  -6   4   5       56.95       59.40      2.04 o 
  -5   4   5      450.83      450.66      6.22 o 
  -4   4   5      381.08      371.75      6.71 o 
  -3   4   5      149.07      161.94      3.96 o 
  -2   4   5      999.99     1007.17     11.26 o 
  -1   4   5       57.85       56.03      1.45 o 
   0   4   5       88.06      112.24      3.63 o 
   1   4   5       91.53       87.95      2.13 o 
   2   4   5      206.45      218.65      3.71 o 
   3   4   5       84.28       80.50      2.20 o 
   4   4   5        8.79       10.07      1.64 o 
   5   4   5        1.10        0.65      0.52 o 
   6   4   5      327.41      333.62      6.08 o 
   7   4   5      133.00      123.60      2.83 o 
   8   4   5       11.21       10.33      1.47 o 
   9   4   5        0.87       -0.52      0.80 o 
  10   4   5       12.95       11.27      1.51 o 
  11   4   5        4.99        5.59      1.42 o 
  12   4   5        0.20        1.70      1.51 o 
  13   4   5        3.64        4.28      2.53 o 
 -14   5   5        3.86        2.04      2.04 o 
 -13   5   5        9.43       10.71      3.02 o 
 -12   5   5       37.08       36.15      2.88 o 
 -11   5   5       14.96       13.70      1.99 o 
 -10   5   5       18.96       14.54      1.92 o 
  -9   5   5       49.66       50.50      5.06 o 
  -8   5   5       63.75       61.83      3.03 o 
  -7   5   5       80.43       83.62      2.64 o 
  -6   5   5        0.99        1.11      0.86 o 
  -5   5   5       21.01       23.13      1.42 o 
  -4   5   5      308.87      319.93      5.16 o 
  -3   5   5       22.75       29.84      1.49 o 
  -2   5   5      323.55      329.87      6.41 o 
  -1   5   5      276.62      277.62      9.57 o 
   0   5   5        3.93        4.90      0.86 o 
   1   5   5       89.22       88.15      2.28 o 
   2   5   5        0.01        0.36      0.54 o 
   3   5   5      167.31      170.60      3.56 o 
   4   5   5      162.57      147.96      2.95 o 
   5   5   5       34.23       36.40      1.59 o 
   6   5   5        0.00       -0.21      0.62 o 
   7   5   5        3.91        3.40      0.82 o 
   8   5   5       13.73       12.50      2.10 o 
   9   5   5        2.75        2.81      1.08 o 
  10   5   5        2.13        2.78      1.13 o 
  11   5   5        1.38        1.82      1.70 o 
  12   5   5        4.57        3.99      2.53 o 
 -13   6   5        9.75        9.25      3.02 o 
 -12   6   5        8.01        6.43      2.63 o 
 -11   6   5        6.27        3.32      1.70 o 
 -10   6   5       50.39       54.39      4.63 o 
  -9   6   5       57.64       59.28      3.37 o 
  -8   6   5      176.31      187.73      8.03 o 
  -7   6   5        2.10       -0.28      0.91 o 
  -6   6   5      169.10      179.20      4.03 o 
  -5   6   5        9.64        7.74      1.09 o 
  -4   6   5      316.85      316.61      5.37 o 
  -3   6   5      156.48      155.71      3.52 o 
  -2   6   5       18.32       19.43      1.33 o 
  -1   6   5       28.91       29.54      1.70 o 
   0   6   5      230.72      207.72      4.31 o 
   1   6   5      305.91      317.15      6.78 o 
   2   6   5       33.66       35.58      2.30 o 
   3   6   5       17.31       14.93      1.29 o 
   4   6   5      137.16      129.94      2.93 o 
   5   6   5        5.87        6.78      0.97 o 
   6   6   5        3.02        3.72      0.85 o 
   7   6   5        5.74        5.92      1.03 o 
   8   6   5       43.64       41.04      2.01 o 
   9   6   5       35.30       41.10      2.52 o 
  10   6   5       11.83       17.04      2.36 o 
  11   6   5        0.19       -1.85      1.85 o 
 -12   7   5        0.64       -1.36      1.85 o 
 -11   7   5        0.05        0.39      2.04 o 
 -10   7   5       37.83       42.22      6.77 o 
  -9   7   5       14.49       17.64      2.29 o 
  -8   7   5       23.12       28.65      2.97 o 
  -7   7   5       14.76       15.34      5.74 o 
  -6   7   5        0.39        0.86      0.83 o 
  -5   7   5        2.09        1.91      0.88 o 
  -4   7   5      107.99      116.78      4.57 o 
  -3   7   5      109.60      116.19      3.23 o 
  -2   7   5      102.01      113.75      4.06 o 
  -1   7   5      258.70      262.56      6.37 o 
   0   7   5       74.49       72.91      2.68 o 
   1   7   5       52.63       51.97      2.29 o 
   2   7   5      104.06      103.77      3.19 o 
   3   7   5      143.54      153.25      7.84 o 
   4   7   5       13.25       12.58      3.55 o 
   5   7   5       11.81       11.86      1.44 o 
   6   7   5        0.01        0.04      0.77 o 
   7   7   5       29.40       38.89      4.50 o 
   8   7   5       15.53       17.73      1.76 o 
   9   7   5       11.59       13.36      3.85 o 
  10   7   5        4.13        4.97      2.43 o 
 -11   8   5        0.33        0.49      2.04 o 
 -10   8   5        3.65        1.75      2.34 o 
  -9   8   5       32.20       32.81      4.19 o 
  -8   8   5       53.61       52.54      3.44 o 
  -7   8   5       13.68       14.25      2.06 o 
  -6   8   5        6.09        7.72      1.68 o 
  -5   8   5       16.82       22.51      1.83 o 
  -4   8   5       79.72       86.08     10.47 o 
  -3   8   5        0.01       -0.96      1.00 o 
  -2   8   5      120.46      115.12      4.34 o 
  -1   8   5       68.14       67.78      3.41 o 
   0   8   5        3.33        3.65      1.34 o 
   1   8   5        4.84        7.60      1.31 o 
   2   8   5        3.25        1.25      0.90 o 
   3   8   5       83.89       85.62      3.24 o 
   4   8   5        7.57       12.02      1.82 o 
   5   8   5       25.57       23.64      3.75 o 
   6   8   5      106.26      109.57      3.69 o 
   7   8   5       23.34       28.22      2.87 o 
   8   8   5        5.96        6.07      1.79 o 
   9   8   5        0.59        5.55      2.73 o 
  -9   9   5        6.58        5.65      2.82 o 
  -8   9   5       11.50       10.91      3.12 o 
  -7   9   5       20.72       23.95      3.51 o 
  -6   9   5        6.77        5.45      2.63 o 
  -5   9   5       13.38       16.69      2.27 o 
  -4   9   5       70.56       68.15      9.79 o 
  -3   9   5        0.14       -0.97      1.17 o 
  -2   9   5        0.29        1.03      1.30 o 
  -1   9   5        1.01        1.48      1.34 o 
   0   9   5        6.25        6.48      1.65 o 
   1   9   5        9.70       11.88      4.77 o 
   2   9   5        3.40        4.17      1.52 o 
   3   9   5        1.80        3.34      1.23 o 
   4   9   5        0.58        2.84      1.17 o 
   5   9   5       28.34       27.85      3.99 o 
   6   9   5        4.70        4.38      2.53 o 
   7   9   5       38.79       43.23      4.97 o 
   8   9   5       23.49       18.39      2.68 o 
  -4  10   5        0.22        2.04      2.24 o 
  -3  10   5        7.88        6.82      2.92 o 
  -2  10   5        0.19        0.69      1.58 o 
  -1  10   5        2.33        3.04      2.14 o 
   0  10   5        0.00       -1.00      1.44 o 
   1  10   5       21.59       27.56      2.79 o 
   2  10   5        2.69        3.02      2.43 o 
   3  10   5        0.66       -1.46      1.75 o 
   4  10   5        0.20        1.17      2.24 o 
   5  10   5        1.51        0.97      2.24 o 
  -3  11   5        0.44        1.36      2.43 o 
  -2  11   5        2.10        3.31      2.63 o 
  -1  11   5        8.50       11.78      3.31 o 
 -13   0   6        3.76        5.65      2.14 o 
 -12   0   6       14.04       17.82      2.73 o 
 -11   0   6        7.39        7.98      1.95 o 
 -10   0   6     1173.02     1156.90     23.86 o 
  -9   0   6      604.34      592.58      9.44 o 
  -8   0   6      177.74      170.04      4.28 o 
  -7   0   6       63.94       63.97      2.24 o 
  -6   0   6     1128.13     1235.88     15.56 o 
  -5   0   6      241.17      208.85      4.09 o 
  -4   0   6     2258.79     2402.08     27.44 o 
  -3   0   6     3917.27     3835.71    111.98 o 
  -2   0   6      469.11      484.82     10.61 o 
  -1   0   6        1.62        1.12      0.44 o 
   0   0   6        0.70        0.30      0.44 o 
   1   0   6      640.17      650.99      8.91 o 
   2   0   6      416.01      423.98      6.54 o 
   3   0   6        7.59       12.90      1.90 o 
   4   0   6      452.18      494.83     14.31 o 
   5   0   6       42.92       46.25      3.02 o 
   6   0   6       24.20       24.25      2.43 o 
   7   0   6      237.84      215.97      7.40 o 
   8   0   6      631.21      614.32     14.90 o 
   9   0   6       15.03       14.41      2.43 o 
  10   0   6       68.25       74.00      5.06 o 
  11   0   6        5.16        5.94      2.34 o 
  12   0   6        0.01        1.27      2.04 o 
 -14   1   6       28.12       34.28      3.89 o 
 -13   1   6        3.46        4.48      1.95 o 
 -12   1   6        5.04        5.45      2.14 o 
 -11   1   6        1.74        3.04      0.91 o 
 -10   1   6       13.24       15.22      1.13 o 
  -9   1   6      158.03      158.23      3.03 o 
  -8   1   6      263.82      239.09      5.09 o 
  -7   1   6       89.85       90.25      2.87 o 
  -6   1   6       51.07       40.42      1.75 o 
  -5   1   6      607.41      646.92      7.44 o 
  -4   1   6      923.26      955.29      9.73 o 
  -3   1   6     1277.25     1374.17     12.98 o 
  -2   1   6      158.85      199.31      2.63 o 
  -1   1   6       49.28       51.12      1.21 o 
   0   1   6      730.55      795.07      7.37 o 
   1   1   6      344.33      363.78      4.08 o 
   2   1   6       84.88       74.48      1.57 o 
   3   1   6      578.18      651.94      6.47 o 
   4   1   6       11.10       12.36      0.75 o 
   5   1   6      255.67      237.18      3.90 o 
   6   1   6       28.88       27.80      1.86 o 
   7   1   6       54.44       53.45      2.58 o 
   8   1   6        5.39        5.89      1.34 o 
   9   1   6      103.35      102.13      3.89 o 
  10   1   6        5.84        4.03      1.34 o 
  11   1   6       37.42       35.92      3.36 o 
  12   1   6       99.10      110.94      4.75 o 
 -15   2   6        0.87       -1.56      2.04 o 
 -14   2   6        4.96        8.76      2.73 o 
 -13   2   6        0.06        0.64      1.30 o 
 -12   2   6       11.98       11.62      1.75 o 
 -11   2   6        4.65        1.98      1.10 o 
 -10   2   6       87.48       85.12      3.44 o 
  -9   2   6      322.40      327.46      5.41 o 
  -8   2   6        0.74       -0.49      0.54 o 
  -7   2   6       24.56       24.55      2.78 o 
  -6   2   6       32.36       27.48      1.62 o 
  -5   2   6       69.08       69.76      5.94 o 
  -4   2   6      265.86      283.07     10.61 o 
  -3   2   6      840.17      851.63      7.71 o 
  -2   2   6      240.13      237.58      2.89 o 
  -1   2   6       86.55       94.36      1.87 o 
   0   2   6        4.62        4.52      0.51 o 
   1   2   6      121.53      132.55      2.25 o 
   2   2   6       52.01       55.57      1.39 o 
   3   2   6       39.46       39.13      1.69 o 
   4   2   6        4.37        4.89      0.71 o 
   5   2   6      397.36      395.16      5.63 o 
   6   2   6       45.91       43.95      2.24 o 
   7   2   6      174.51      164.34      6.72 o 
   8   2   6      474.48      467.18      8.88 o 
   9   2   6       43.55       41.53      2.72 o 
  10   2   6        3.37        1.76      1.61 o 
  11   2   6       10.07       15.38      2.10 o 
 -15   3   6        0.01        1.66      2.24 o 
 -14   3   6        0.64        1.71      1.65 o 
 -13   3   6        8.39        9.43      3.36 o 
 -12   3   6        5.92        5.41      1.55 o 
 -11   3   6        1.52        1.17      1.16 o 
 -10   3   6       46.39       47.23      7.45 o 
  -9   3   6        8.51        8.65      2.14 o 
  -8   3   6      511.70      506.02      7.11 o 
  -7   3   6      118.32      106.89      4.34 o 
  -6   3   6       29.39       32.54      2.97 o 
  -5   3   6      161.29      164.26      4.48 o 
  -4   3   6        2.42        0.63      0.55 o 
  -3   3   6      141.26      176.34      4.77 o 
  -2   3   6        2.86        1.91      0.56 o 
  -1   3   6        7.03        8.21      1.15 o 
   0   3   6      112.19      128.67      2.43 o 
   1   3   6      144.16      168.39      2.99 o 
   2   3   6        1.33        1.85      0.67 o 
   3   3   6      139.69      145.60      3.08 o 
   4   3   6      147.28      168.36      3.37 o 
   5   3   6        2.31        5.04      0.85 o 
   6   3   6      298.19      282.93      4.88 o 
   7   3   6      264.42      259.62     22.54 o 
   8   3   6        4.93        5.13      1.92 o 
   9   3   6        0.83        1.80      0.97 o 
  10   3   6       72.62       95.22      4.13 o 
  11   3   6        0.31       -1.20      1.20 o 
 -14   4   6        6.93        8.08      2.82 o 
 -13   4   6        0.11       -1.12      1.12 o 
 -12   4   6        1.03       -0.01      1.19 o 
 -11   4   6        0.00       -0.15      0.96 o 
 -10   4   6       18.88       18.99      2.00 o 
  -9   4   6       56.36       52.39      2.79 o 
  -8   4   6        1.72        1.79      0.76 o 
  -7   4   6       55.60       51.51      2.59 o 
  -6   4   6       56.78       52.97      2.00 o 
  -5   4   6       33.25       37.30      2.13 o 
  -4   4   6       11.95       13.07      1.80 o 
  -3   4   6      215.28      216.34      4.92 o 
  -2   4   6      304.18      323.51      5.15 o 
  -1   4   6       37.38       29.26      2.47 o 
   0   4   6      261.18      288.48      5.89 o 
   1   4   6       96.43      100.98      2.38 o 
   2   4   6      224.62      234.80      4.00 o 
   3   4   6        0.26       -0.17      0.49 o 
   4   4   6       18.62       18.48      1.29 o 
   5   4   6        0.89        1.85      0.73 o 
   6   4   6      116.03      115.01      3.07 o 
   7   4   6       12.46       10.25      1.45 o 
   8   4   6        0.09       -0.36      0.82 o 
   9   4   6        0.00        0.21      0.86 o 
  10   4   6        3.09        1.97      1.16 o 
  11   4   6        7.09       12.99      2.33 o 
 -13   5   6        1.24        0.88      2.04 o 
 -12   5   6        3.46        2.13      2.29 o 
 -11   5   6        0.22        1.39      1.23 o 
 -10   5   6        7.93        6.92      2.29 o 
  -9   5   6      150.38      149.10      4.96 o 
  -8   5   6        5.86        9.15      1.51 o 
  -7   5   6       41.92       43.57      2.04 o 
  -6   5   6      447.65      437.23      6.66 o 
  -5   5   6      156.05      168.35      3.68 o 
  -4   5   6       73.86       62.80      2.18 o 
  -3   5   6      157.27      144.27      4.20 o 
  -2   5   6       64.19       71.20      2.36 o 
  -1   5   6       85.53       74.46      2.40 o 
   0   5   6       35.87       32.39      2.73 o 
   1   5   6        2.05        0.88      0.83 o 
   2   5   6        9.11        7.22      0.90 o 
   3   5   6        4.54        7.00      0.94 o 
   4   5   6       46.05       40.61      2.89 o 
   5   5   6      273.80      260.24      4.90 o 
   6   5   6      171.87      160.44      3.99 o 
   7   5   6        7.82        8.98      1.09 o 
   8   5   6       55.42       55.33      2.60 o 
   9   5   6       11.51       14.39      1.68 o 
  10   5   6        0.26        1.03      1.14 o 
  11   5   6       36.75       53.94      5.16 o 
  12   5   6       12.56       16.75      3.51 o 
 -13   6   6        5.58        2.43      2.43 o 
 -12   6   6        5.93        8.08      2.82 o 
 -11   6   6        4.64        3.45      1.58 o 
 -10   6   6        7.65        8.49      2.14 o 
  -9   6   6        1.81        1.81      1.75 o 
  -8   6   6       38.20       43.82      2.85 o 
  -7   6   6        3.23        2.60      1.00 o 
  -6   6   6        0.03        0.19      0.78 o 
  -5   6   6       25.18       18.49      1.44 o 
  -4   6   6      110.38      105.90      4.05 o 
  -3   6   6       13.29        9.50      1.13 o 
  -2   6   6      134.43      134.13      3.27 o 
  -1   6   6      114.79      100.81      3.30 o 
   0   6   6       96.34       89.50      2.85 o 
   1   6   6      114.53      109.25     13.15 o 
   2   6   6       45.92       46.98      2.72 o 
   3   6   6       10.63        8.31      1.48 o 
   4   6   6       75.23       73.79      3.75 o 
   5   6   6       28.41       31.45      1.87 o 
   6   6   6       66.40       60.45      2.54 o 
   7   6   6        3.66        1.80      0.90 o 
   8   6   6        2.38        2.20      1.14 o 
   9   6   6       36.02       35.45      2.33 o 
  10   6   6        7.48       13.15      3.21 o 
  11   6   6        2.86        1.85      2.53 o 
 -12   7   6        2.81        2.43      2.34 o 
 -11   7   6       10.44        7.79      2.73 o 
 -10   7   6       31.37       31.45      4.19 o 
  -9   7   6        2.82        2.26      2.43 o 
  -8   7   6       17.71       16.22      2.92 o 
  -7   7   6        5.22        6.65      1.58 o 
  -6   7   6        3.97        3.66      1.09 o 
  -5   7   6       22.82       23.33      2.28 o 
  -4   7   6       12.19       13.63      1.39 o 
  -3   7   6        0.31       -0.86      0.86 o 
  -2   7   6      144.44      128.45      5.21 o 
  -1   7   6       26.44       21.61      1.68 o 
   0   7   6      246.08      232.94      8.42 o 
   1   7   6      168.95      168.65      6.56 o 
   2   7   6       31.55       34.37      2.51 o 
   3   7   6      119.57      112.82      4.30 o 
   4   7   6       23.61       31.22      3.80 o 
   5   7   6       24.21       23.93      2.31 o 
   6   7   6        4.44        3.08      1.40 o 
   7   7   6       13.95       15.90      2.06 o 
   8   7   6        0.11        0.84      1.19 o 
   9   7   6        7.11        7.42      1.94 o 
 -10   8   6       10.67       11.78      3.21 o 
  -9   8   6       17.62       17.04      3.31 o 
  -8   8   6       40.96       41.52      3.16 o 
  -7   8   6       15.82       19.08      2.26 o 
  -6   8   6        0.12       -0.53      0.97 o 
  -5   8   6       93.58       94.46      3.28 o 
  -4   8   6       10.59       10.89      1.86 o 
  -3   8   6        6.29        6.09      1.55 o 
  -2   8   6      116.25      116.79      4.54 o 
  -1   8   6        2.55        3.96      1.30 o 
   0   8   6        1.61        0.23      0.91 o 
   1   8   6        4.03        3.17      1.08 o 
   2   8   6        5.50        3.84      1.32 o 
   3   8   6       19.06       15.18      1.67 o 
   4   8   6        3.51        2.07      1.41 o 
   5   8   6        0.00        0.42      1.30 o 
   6   8   6       20.42       22.70      2.44 o 
   7   8   6       35.55       38.93      3.13 o 
   8   8   6        0.02        1.85      2.34 o 
  -9   9   6        7.18        3.60      2.53 o 
  -8   9   6        7.61        4.58      2.63 o 
  -5   9   6        7.69        9.35      1.96 o 
  -4   9   6       25.74       23.17      2.51 o 
  -3   9   6        9.82        9.23      2.14 o 
  -2   9   6        6.25        5.73      3.21 o 
  -1   9   6       18.50       18.09      3.51 o 
   0   9   6        3.89        3.46      1.55 o 
   1   9   6        1.22        1.93      1.67 o 
   2   9   6        0.07       -0.51      1.02 o 
   3   9   6        9.42        9.29      1.57 o 
   4   9   6        8.71        9.02      1.60 o 
   5   9   6        0.20        2.04      1.25 o 
   6   9   6        0.58        2.53      2.43 o 
   7   9   6        8.78        7.98      3.02 o 
  -4  10   6       43.50       45.08      4.97 o 
  -3  10   6        3.37        3.12      2.14 o 
  -2  10   6        0.05       -0.68      2.04 o 
  -1  10   6        8.55        8.18      2.92 o 
   0  10   6        3.72        4.38      2.43 o 
   1  10   6        5.44        5.55      2.73 o 
   2  10   6        4.73        4.67      2.63 o 
   3  10   6        1.93        2.24      2.63 o 
   4  10   6        1.28        0.19      2.34 o 
 -14   1   7       13.83       19.38      3.21 o 
 -13   1   7        8.02        6.52      2.24 o 
 -12   1   7       22.44       22.20      3.12 o 
 -11   1   7       13.98       14.08      1.38 o 
 -10   1   7       39.03       39.17      1.68 o 
  -9   1   7      107.76      102.86      2.83 o 
  -8   1   7       78.80       76.05      2.33 o 
  -7   1   7        6.41        5.88      0.83 o 
  -6   1   7      326.30      371.75      5.50 o 
  -5   1   7      159.61      162.84      2.81 o 
  -4   1   7      172.16      176.16      2.61 o 
  -3   1   7       24.90       21.83      0.72 o 
  -2   1   7      173.79      206.27      2.87 o 
  -1   1   7      353.87      365.29      4.20 o 
   0   1   7      172.86      173.50      3.88 o 
   1   1   7      153.99      152.19      2.82 o 
   2   1   7      171.72      182.77      3.84 o 
   3   1   7       76.05       70.28      1.68 o 
   4   1   7        0.02       -0.13      0.51 o 
   5   1   7        1.03        1.66      1.07 o 
   6   1   7       70.68       68.29      2.89 o 
   7   1   7       11.15        9.93      1.85 o 
   8   1   7       40.52       40.38      2.58 o 
   9   1   7        7.69        6.77      1.51 o 
  10   1   7        0.88        0.41      1.16 o 
  11   1   7        5.78        4.69      1.64 o 
 -15   2   7        0.02        1.66      2.34 o 
 -14   2   7        1.47        1.07      2.24 o 
 -13   2   7        6.10        8.28      2.53 o 
 -12   2   7        8.21        5.84      1.70 o 
 -11   2   7        5.96        7.10      2.78 o 
 -10   2   7       19.16       18.48      1.82 o 
  -9   2   7      142.32      139.58      3.37 o 
  -8   2   7      232.53      231.36      5.27 o 
  -7   2   7        6.96        6.76      1.03 o 
  -6   2   7        2.78        3.55      0.86 o 
  -5   2   7       94.30      106.47      4.24 o 
  -4   2   7       15.64       17.44      1.33 o 
  -3   2   7      332.47      356.77      5.18 o 
  -2   2   7       99.36      121.93      2.24 o 
  -1   2   7      141.53      148.37      2.64 o 
   0   2   7      647.39      695.38      6.89 o 
   1   2   7       67.67       85.34      1.81 o 
   2   2   7       38.45       42.10      1.33 o 
   3   2   7       75.44       92.16      1.94 o 
   4   2   7       13.15       11.09      0.99 o 
   5   2   7       45.91       45.31      1.77 o 
   6   2   7      146.29      150.42      4.34 o 
   7   2   7       58.48       61.84      3.02 o 
   8   2   7        1.26        1.31      1.10 o 
   9   2   7        0.51        0.96      1.13 o 
  10   2   7       49.37       47.56      4.14 o 
  11   2   7        7.61       11.34      3.16 o 
 -15   3   7        0.42        1.56      2.43 o 
 -14   3   7        3.22        3.02      2.34 o 
 -13   3   7       21.13       22.49      4.28 o 
 -12   3   7       41.33       42.82      2.96 o 
 -11   3   7        0.00        0.07      1.13 o 
 -10   3   7       80.17       76.41      6.86 o 
  -9   3   7       78.52       87.10      3.18 o 
  -8   3   7      110.94      105.81      2.96 o 
  -7   3   7        0.31       -0.68      0.70 o 
  -6   3   7       29.31       32.92      1.92 o 
  -5   3   7       16.59       12.02      1.27 o 
  -4   3   7      475.23      478.07     16.89 o 
  -3   3   7        2.69        3.73      1.10 o 
  -2   3   7      541.23      587.07      8.44 o 
  -1   3   7       23.31       23.02      1.80 o 
   0   3   7        0.19        0.16      0.42 o 
   1   3   7       28.61       24.91      1.20 o 
   2   3   7       76.64       73.23      2.08 o 
   3   3   7      327.09      347.36      5.25 o 
   4   3   7       64.27       56.97      2.02 o 
   5   3   7      103.90       94.20      2.65 o 
   6   3   7        6.34        8.50      1.41 o 
   7   3   7        1.57        2.75      1.13 o 
   8   3   7       47.75       50.97      2.92 o 
   9   3   7        1.11        0.21      1.27 o 
  10   3   7       52.70       57.62      3.46 o 
 -14   4   7        1.98        2.53      2.43 o 
 -13   4   7        1.70        2.51      1.66 o 
 -12   4   7       13.04       10.51      1.93 o 
 -11   4   7       11.16       14.80      2.00 o 
 -10   4   7       53.53       52.74      8.96 o 
  -9   4   7      208.39      206.00      5.61 o 
  -8   4   7        0.76        0.53      0.70 o 
  -7   4   7      170.68      162.57      4.32 o 
  -6   4   7      366.83      349.31     10.27 o 
  -5   4   7       26.95       29.92      1.99 o 
  -4   4   7        0.58        0.80      1.66 o 
  -3   4   7      219.22      220.40      4.25 o 
  -2   4   7        1.89        2.22      0.73 o 
  -1   4   7       30.14       38.33      2.24 o 
   0   4   7       64.26       64.89      3.99 o 
   1   4   7       42.96       34.92      2.92 o 
   2   4   7      192.83      181.90      3.55 o 
   3   4   7       22.53       16.08      1.40 o 
   4   4   7       69.65       65.74      2.25 o 
   5   4   7      154.88      140.11      3.42 o 
   6   4   7       14.44       11.80      1.68 o 
   7   4   7       34.28       38.12      3.02 o 
   8   4   7        0.54        0.67      1.07 o 
   9   4   7       57.05       65.57      3.51 o 
  10   4   7       63.74       69.94      6.28 o 
 -13   5   7        1.01        0.58      2.04 o 
 -12   5   7        2.03        0.67      1.33 o 
 -11   5   7        0.17       -0.55      1.36 o 
 -10   5   7       72.01       68.87      3.58 o 
  -9   5   7       46.62       39.48      2.68 o 
  -8   5   7       14.63       12.10      1.54 o 
  -7   5   7      103.14      106.93      3.18 o 
  -6   5   7       59.89       56.83      2.26 o 
  -5   5   7        7.41        8.67      1.10 o 
  -4   5   7      228.74      220.56     10.91 o 
  -3   5   7      273.67      256.67      5.96 o 
  -2   5   7        5.67        9.28      1.14 o 
  -1   5   7       99.86       91.63      2.81 o 
   0   5   7       12.77       11.49      1.48 o 
   1   5   7      126.31      133.76      4.20 o 
   2   5   7       22.03       13.97      1.69 o 
   3   5   7       58.63       62.86      2.97 o 
   4   5   7        7.87        4.99      1.25 o 
   5   5   7        0.55        0.55      0.78 o 
   6   5   7       12.80       11.00      1.34 o 
   7   5   7       80.04       90.51      3.82 o 
   8   5   7        3.00        2.11      1.36 o 
   9   5   7       31.52       28.85      2.64 o 
  10   5   7        0.51       -1.66      2.04 o 
 -12   6   7        4.27        4.48      2.43 o 
 -11   6   7        0.15        1.66      1.95 o 
 -10   6   7       42.61       40.43      3.03 o 
  -9   6   7       16.31       19.99      2.26 o 
  -8   6   7       14.42       15.55      1.96 o 
  -7   6   7       59.05       62.15      2.98 o 
  -6   6   7        0.79        1.07      0.87 o 
  -5   6   7       61.11       58.70      2.43 o 
  -4   6   7      332.37      332.67      5.85 o 
  -3   6   7       26.11       24.72      1.62 o 
  -2   6   7       90.20       79.00      3.41 o 
  -1   6   7      119.06      119.55      3.41 o 
   0   6   7      422.20      414.68     14.70 o 
   1   6   7      138.74      127.06      4.33 o 
   2   6   7       37.14       41.69      6.38 o 
   3   6   7        3.35        7.68      1.51 o 
   4   6   7       18.98       20.56      3.07 o 
   5   6   7        2.50        2.09      1.24 o 
   6   6   7      110.89      128.64      4.68 o 
   7   6   7       10.86       12.39      1.55 o 
   8   6   7       25.98       30.54      2.75 o 
   9   6   7        2.83        1.22      2.39 o 
 -11   7   7        3.95        4.19      2.43 o 
 -10   7   7       70.86       68.84      5.45 o 
  -9   7   7       29.08       25.49      3.36 o 
  -8   7   7        0.07        1.75      1.34 o 
  -7   7   7       13.50       14.28      1.61 o 
  -6   7   7       12.52       12.22      1.53 o 
  -5   7   7        0.59        0.54      0.90 o 
  -4   7   7        7.36        7.99      1.29 o 
  -3   7   7       76.93       80.05      6.52 o 
  -2   7   7       50.03       57.09      3.10 o 
  -1   7   7       19.94       20.11      1.89 o 
   0   7   7        0.03        0.19      0.84 o 
   1   7   7        0.29       -0.59      0.82 o 
   2   7   7       49.55       63.56      3.37 o 
   3   7   7       51.21       57.72      3.20 o 
   4   7   7        5.10        6.32      1.62 o 
   5   7   7        0.31        0.53      1.20 o 
   6   7   7        0.30        2.07      1.41 o 
   7   7   7       81.71       85.05      4.16 o 
 -10   8   7       10.39       12.66      3.31 o 
  -9   8   7       21.52       24.93      3.99 o 
  -8   8   7        3.93        3.51      2.24 o 
  -7   8   7        7.82        9.53      1.93 o 
  -6   8   7       37.78       37.06      2.95 o 
  -5   8   7        1.12        1.26      1.27 o 
  -4   8   7       34.12       28.23      2.58 o 
  -3   8   7       40.14       36.87      2.86 o 
  -2   8   7       10.11        9.00      1.86 o 
  -1   8   7        7.96        4.28      1.47 o 
   0   8   7        5.12        7.12      1.36 o 
   1   8   7        4.74        6.61      1.32 o 
   2   8   7        1.17        1.22      1.04 o 
   3   8   7        5.00        2.29      1.18 o 
   4   8   7        8.50       10.44      1.96 o 
   5   8   7        0.39       -0.21      1.41 o 
   6   8   7       30.76       35.73      3.03 o 
   7   8   7       36.79       34.76      4.38 o 
  -9   9   7        2.78        7.11      3.12 o 
  -8   9   7       24.01       23.86      3.89 o 
  -5   9   7       31.54       26.68      4.09 o 
  -4   9   7       60.51       74.32      4.13 o 
  -3   9   7        7.79        8.03      2.63 o 
  -2   9   7        7.64        7.19      1.82 o 
  -1   9   7        7.36        8.96      2.00 o 
   0   9   7        1.60        0.72      1.41 o 
   1   9   7        9.58       13.54      1.81 o 
   2   9   7       11.20       12.64      1.81 o 
   3   9   7       21.28       18.27      1.99 o 
   4   9   7        2.90        0.75      1.40 o 
   5   9   7        0.63        2.53      2.53 o 
   6   9   7        1.83        4.09      2.53 o 
  -5  10   7        0.13        1.56      2.43 o 
  -4  10   7        8.54       12.56      3.41 o 
  -3  10   7        0.75        2.43      2.53 o 
  -2  10   7        0.36        0.88      2.14 o 
  -1  10   7        6.00        8.57      3.02 o 
   0  10   7       25.16       27.46      4.19 o 
   1  10   7        0.16        1.36      2.14 o 
   2  10   7        1.70        1.85      2.24 o 
 -13   0   8        1.85        1.85      2.04 o 
 -12   0   8       90.54       91.04      5.45 o 
 -11   0   8        1.14        2.06      1.16 o 
 -10   0   8       53.83       53.65      4.09 o 
  -9   0   8        0.27        0.88      1.46 o 
  -8   0   8        0.06        0.00      1.07 o 
  -7   0   8        8.69        9.15      1.85 o 
  -6   0   8      130.54      141.05      3.63 o 
  -5   0   8      381.95      432.74      7.09 o 
  -4   0   8      405.05      434.85      7.04 o 
  -3   0   8       26.12       33.91      1.61 o 
  -2   0   8       43.88       57.05      2.34 o 
  -1   0   8        0.63        0.49      1.66 o 
   0   0   8      903.81      920.38     12.37 o 
   1   0   8        0.89       -0.35      0.88 o 
   2   0   8      577.16      633.93     15.77 o 
   3   0   8      256.30      266.06      5.26 o 
   4   0   8      134.11      142.37      5.01 o 
   5   0   8       80.53       76.15      4.28 o 
   6   0   8       68.41       57.45      3.99 o 
   7   0   8      219.99      231.46      8.37 o 
   8   0   8       51.86       65.63      4.58 o 
   9   0   8      145.28      145.47      7.01 o 
  10   0   8       48.61       45.57      4.38 o 
 -14   1   8        1.07        3.02      2.24 o 
 -13   1   8       32.03       28.72      3.70 o 
 -12   1   8       49.83       58.13      4.48 o 
 -11   1   8       27.60       30.78      2.44 o 
 -10   1   8        2.15        0.56      1.00 o 
  -9   1   8      102.82      104.01      2.96 o 
  -8   1   8       20.13       17.88      1.35 o 
  -7   1   8        1.42        0.91      0.61 o 
  -6   1   8        9.94       10.12      2.34 o 
  -5   1   8      367.87      375.01      5.61 o 
  -4   1   8      149.94      166.57      3.37 o 
  -3   1   8      208.54      210.02      2.77 o 
  -2   1   8       16.16       20.53      1.11 o 
  -1   1   8      227.79      229.92      3.24 o 
   0   1   8      206.16      186.13      4.64 o 
   1   1   8       75.18       89.62      1.94 o 
   2   1   8      105.66      112.27      2.25 o 
   3   1   8        0.23       -0.34      0.41 o 
   4   1   8        6.70        7.74      0.94 o 
   5   1   8      200.52      187.43      9.64 o 
   6   1   8      416.56      424.56      8.12 o 
   7   1   8      442.95      463.27      8.92 o 
   8   1   8        3.96        8.97      2.39 o 
   9   1   8        7.47        9.91      1.79 o 
  10   1   8        2.24        0.81      1.20 o 
 -15   2   8       12.79        8.47      3.02 o 
 -14   2   8        0.11        1.85      2.24 o 
 -13   2   8       83.73       88.51      5.74 o 
 -12   2   8       90.40       82.28      5.55 o 
 -11   2   8       62.38       64.89      2.67 o 
 -10   2   8        5.58        6.90      1.03 o 
  -9   2   8      480.44      475.56      8.64 o 
  -8   2   8        3.12        6.46      1.23 o 
  -7   2   8       51.03       51.37      2.44 o 
  -6   2   8        1.08        1.38      0.88 o 
  -5   2   8       27.08       31.03      1.89 o 
  -4   2   8      131.93      138.21      3.77 o 
  -3   2   8        3.50        2.44      0.64 o 
  -2   2   8       22.04       21.88      1.29 o 
  -1   2   8      454.14      446.35      5.34 o 
   0   2   8        9.63       11.12      0.78 o 
   1   2   8       24.33       18.42      0.97 o 
   2   2   8      138.30      146.79      2.65 o 
   3   2   8      246.60      227.14      5.74 o 
   4   2   8       18.48       21.10      1.40 o 
   5   2   8       68.11       76.05      2.43 o 
   6   2   8       18.24       14.96      1.69 o 
   7   2   8       89.77       92.50      5.26 o 
   8   2   8      160.17      165.55      5.70 o 
   9   2   8        0.90        1.10      1.20 o 
  10   2   8       32.47       38.71      3.99 o 
 -14   3   8        0.02       -0.49      2.14 o 
 -13   3   8       11.15       12.56      3.02 o 
 -12   3   8        0.37        0.35      1.27 o 
 -11   3   8        0.14        0.67      1.20 o 
 -10   3   8       97.72       98.10      3.89 o 
  -9   3   8       53.92       51.08      2.26 o 
  -8   3   8       30.75       30.27      2.17 o 
  -7   3   8       84.11       73.12      3.06 o 
  -6   3   8       73.34       77.58      3.03 o 
  -5   3   8       73.51       78.67      2.99 o 
  -4   3   8      152.76      148.42      4.06 o 
  -3   3   8      374.80      383.38      5.88 o 
  -2   3   8      707.92      698.09      8.77 o 
  -1   3   8       46.64       48.15      2.34 o 
   0   3   8        2.13        2.04      0.89 o 
   1   3   8       29.11       26.18      1.16 o 
   2   3   8      122.29      116.91      2.41 o 
   3   3   8       15.07       16.47      1.22 o 
   4   3   8      130.50      121.41      3.84 o 
   5   3   8       37.78       33.65      1.89 o 
   6   3   8      264.26      263.45      6.30 o 
   7   3   8       21.86       22.77      2.13 o 
   8   3   8       11.02       13.12      1.86 o 
   9   3   8        5.51        5.35      1.68 o 
  10   3   8       31.88       33.53      6.33 o 
 -14   4   8        5.59        8.76      2.82 o 
 -13   4   8        0.01        0.05      1.43 o 
 -12   4   8        4.69        6.53      1.68 o 
 -11   4   8        5.87        6.90      1.95 o 
 -10   4   8       64.28       62.84      3.27 o 
  -9   4   8       39.28       37.88      2.11 o 
  -8   4   8      232.30      215.13      4.59 o 
  -7   4   8      365.81      341.30      7.15 o 
  -6   4   8       39.89       40.78      2.48 o 
  -5   4   8       64.43       68.93      2.99 o 
  -4   4   8        0.87        2.66      1.07 o 
  -3   4   8      222.60      199.46      4.18 o 
  -2   4   8      412.91      405.15      7.00 o 
  -1   4   8        3.97        3.23      1.27 o 
   0   4   8        0.11       -0.54      0.72 o 
   1   4   8        1.97        1.63      0.93 o 
   2   4   8        7.12        7.22      1.30 o 
   3   4   8       65.75       55.90      2.12 o 
   4   4   8        3.25        1.98      0.79 o 
   5   4   8        3.25        2.66      0.91 o 
   6   4   8       23.45       30.13      1.85 o 
   7   4   8        0.00        0.97      1.16 o 
   8   4   8        1.18        0.66      1.19 o 
   9   4   8        0.25       -0.69      1.20 o 
  10   4   8       47.04       49.76      4.87 o 
 -13   5   8        0.09       -0.88      1.85 o 
 -12   5   8        2.34        0.88      1.85 o 
 -11   5   8        0.24       -1.17      1.17 o 
 -10   5   8        2.88        4.16      2.43 o 
  -9   5   8        6.59        7.90      1.64 o 
  -8   5   8        0.00        0.54      0.86 o 
  -7   5   8       12.99       13.92      1.39 o 
  -6   5   8      135.31      138.05      4.51 o 
  -5   5   8       21.80       18.60      1.86 o 
  -4   5   8        6.38        5.24      1.75 o 
  -3   5   8      961.43      942.87     11.75 o 
  -2   5   8       80.16       89.55      3.62 o 
  -1   5   8       66.47       59.51      2.38 o 
   0   5   8        8.79        6.38      1.34 o 
   1   5   8        4.18        3.41      1.16 o 
   2   5   8        0.05        0.08      2.14 o 
   3   5   8      385.94      369.70     14.61 o 
   4   5   8       62.90       69.50      3.41 o 
   5   5   8        0.00        1.41      1.03 o 
   6   5   8       49.36       47.50      2.32 o 
   7   5   8       54.41       50.57      9.01 o 
   8   5   8        3.45        3.88      1.75 o 
   9   5   8        1.13        1.17      1.95 o 
 -12   6   8        0.00        1.66      2.14 o 
 -11   6   8        5.96        3.51      2.24 o 
 -10   6   8        3.44       -0.27      1.56 o 
  -9   6   8        1.10        1.40      1.26 o 
  -8   6   8      112.11      121.62      3.70 o 
  -7   6   8       17.21       16.90      1.61 o 
  -6   6   8       16.94       14.68      1.49 o 
  -5   6   8       13.65       12.58      1.40 o 
  -4   6   8       21.27       23.81      1.72 o 
  -3   6   8        1.36        1.69      1.07 o 
  -2   6   8       14.27       13.78      1.46 o 
  -1   6   8       95.06       98.25      3.20 o 
   0   6   8       63.68       61.25      3.03 o 
   1   6   8        0.18       -0.83      0.83 o 
   2   6   8      104.18      103.50      4.10 o 
   3   6   8        1.72        4.76      1.41 o 
   4   6   8       17.14       12.26      1.82 o 
   5   6   8       10.86       10.98      1.86 o 
   6   6   8       16.20       15.06      3.60 o 
   7   6   8        8.34        6.13      2.73 o 
   8   6   8        0.36       -0.58      2.14 o 
 -11   7   8        7.22        6.23      2.63 o 
 -10   7   8        0.00        0.58      2.14 o 
  -9   7   8       28.07       27.17      3.70 o 
  -8   7   8        0.56        1.34      1.43 o 
  -7   7   8        1.49        2.09      1.08 o 
  -6   7   8        3.48        5.11      1.23 o 
  -5   7   8       14.83       12.79      2.12 o 
  -4   7   8       13.55       13.48      1.55 o 
  -3   7   8       25.92       22.15      2.20 o 
  -2   7   8       48.38       42.20      2.89 o 
  -1   7   8       22.05       21.06      1.83 o 
   0   7   8        1.66        1.99      0.97 o 
   1   7   8       15.52       15.12      1.64 o 
   2   7   8       12.36       12.63      1.92 o 
   3   7   8        0.06       -0.96      1.31 o 
   4   7   8       11.77       13.85      2.10 o 
   5   7   8       70.67       67.91      7.55 o 
   6   7   8        2.38        1.83      1.44 o 
   7   7   8       14.93       15.38      3.21 o 
 -10   8   8        3.22        1.07      2.34 o 
  -9   8   8        0.03       -0.49      1.95 o 
  -8   8   8        3.95        1.66      2.24 o 
  -7   8   8        4.75        0.88      2.04 o 
  -6   8   8        5.69        8.09      2.23 o 
  -5   8   8        5.62        6.70      2.39 o 
  -4   8   8       16.64       19.19      2.31 o 
  -3   8   8       29.72       26.63      2.65 o 
  -2   8   8       17.97       16.51      2.17 o 
  -1   8   8        0.80        0.44      1.31 o 
   0   8   8        2.76        2.67      1.09 o 
   1   8   8        5.36        1.93      1.10 o 
   2   8   8        9.93        9.90      1.57 o 
   3   8   8        9.40       12.16      2.09 o 
   4   8   8        4.40        8.63      1.95 o 
   5   8   8       21.21       28.63      4.09 o 
   6   8   8        4.06        3.99      2.43 o 
   7   8   8        0.08        3.80      2.43 o 
  -6   9   8       30.18       39.73      4.67 o 
  -5   9   8        0.16        0.97      2.14 o 
  -4   9   8        0.50        1.27      2.14 o 
  -3   9   8        8.58        2.04      2.53 o 
  -2   9   8        1.90        0.10      1.95 o 
  -1   9   8        0.45        1.36      2.24 o 
   0   9   8        5.18        2.34      2.14 o 
   1   9   8        0.00       -0.57      1.26 o 
   2   9   8        2.54       -0.18      1.26 o 
   3   9   8        0.81       -0.10      2.04 o 
   4   9   8        2.08        3.80      2.73 o 
   5   9   8        6.90        5.65      2.82 o 
  -5  10   8       10.78       12.27      3.41 o 
  -4  10   8       19.64       24.15      3.99 o 
  -3  10   8        1.33        0.68      2.53 o 
  -2  10   8        5.33        7.40      3.02 o 
  -1  10   8        3.00        6.52      2.92 o 
   0  10   8        6.61        6.04      3.02 o 
 -15   1   9       51.03       56.87      5.45 o 
 -14   1   9        4.74        5.55      2.53 o 
 -13   1   9       17.07       18.89      3.21 o 
 -12   1   9       38.94       40.61      3.46 o 
 -11   1   9        6.11        1.56      1.85 o 
 -10   1   9        0.80        2.08      2.29 o 
  -9   1   9       66.76       67.58      3.27 o 
  -8   1   9       17.52       17.52      1.86 o 
  -7   1   9        0.20        0.34      0.70 o 
  -6   1   9       17.99       19.71      1.38 o 
  -5   1   9      109.51      117.88      2.96 o 
  -4   1   9       19.65       23.62      1.81 o 
  -3   1   9      199.80      208.50      3.38 o 
  -2   1   9        9.34       11.25      1.36 o 
  -1   1   9        0.25        0.14      0.43 o 
   0   1   9        0.87        2.27      0.54 o 
   1   1   9      106.25       97.26      2.75 o 
   2   1   9      159.78      157.63      2.90 o 
   3   1   9      401.02      383.96      5.11 o 
   4   1   9      417.59      392.59      6.00 o 
   5   1   9      124.01      124.68      8.47 o 
   6   1   9       85.65       90.43      3.58 o 
   7   1   9      162.46      167.48      9.20 o 
   8   1   9       77.79       67.05      5.79 o 
   9   1   9        8.73       11.24      1.89 o 
  10   1   9       14.15        9.29      1.89 o 
 -15   2   9        6.72       11.68      3.41 o 
 -14   2   9        2.06        1.07      2.14 o 
 -13   2   9        4.61        4.09      2.34 o 
 -12   2   9       38.27       43.85      4.09 o 
 -11   2   9        5.04        4.78      1.54 o 
 -10   2   9       11.70       12.52      1.82 o 
  -9   2   9       19.40       17.83      1.54 o 
  -8   2   9       84.82       77.18      2.74 o 
  -7   2   9       23.66       22.78      1.68 o 
  -6   2   9       61.88       68.58      2.43 o 
  -5   2   9       14.28       15.73      1.66 o 
  -4   2   9        7.00        6.43      0.94 o 
  -3   2   9     1058.07     1081.10     10.72 o 
  -2   2   9      637.69      643.35      8.40 o 
  -1   2   9      196.73      186.45      3.80 o 
   0   2   9        0.03        0.45      0.47 o 
   1   2   9        0.22        0.67      0.49 o 
   2   2   9        2.11        2.93      0.64 o 
   3   2   9        2.67        1.09      0.74 o 
   4   2   9       99.78      102.87      2.86 o 
   5   2   9      109.17      101.82      3.63 o 
   6   2   9       19.98       17.68      1.82 o 
   7   2   9       92.29      102.28      4.03 o 
   8   2   9       27.36       26.57      5.11 o 
   9   2   9        0.02        1.27      1.27 o 
  10   2   9        2.81        3.12      2.24 o 
 -14   3   9        7.44        5.94      2.73 o 
 -13   3   9       13.97       13.15      3.02 o 
 -12   3   9       83.59       76.46      3.99 o 
 -11   3   9       16.89       14.36      2.03 o 
 -10   3   9      124.97      115.23      4.30 o 
  -9   3   9       79.30       81.36      3.55 o 
  -8   3   9       57.01       56.06      5.94 o 
  -7   3   9      313.56      317.73      9.64 o 
  -6   3   9      138.17      133.27      4.17 o 
  -5   3   9      189.14      182.10      4.81 o 
  -4   3   9      174.13      165.49      6.43 o 
  -3   3   9      163.83      156.91      3.60 o 
  -2   3   9       17.81       16.02      1.62 o 
  -1   3   9       86.18       84.95      2.60 o 
   0   3   9      280.05      272.05      4.91 o 
   1   3   9        7.99        9.27      1.07 o 
   2   3   9      523.96      524.46      6.24 o 
   3   3   9        5.64        5.39      0.95 o 
   4   3   9       33.84       26.97      1.66 o 
   5   3   9        0.09        0.42      0.78 o 
   6   3   9        1.64        1.51      1.07 o 
   7   3   9       77.49       77.10      3.61 o 
   8   3   9       43.98       34.70      2.75 o 
   9   3   9       15.41       11.28      2.03 o 
 -13   4   9        9.85        8.57      2.92 o 
 -12   4   9        3.98        6.13      1.72 o 
 -11   4   9        2.24        4.48      2.14 o 
 -10   4   9       15.14       11.29      4.67 o 
  -9   4   9        4.42        2.97      1.53 o 
  -8   4   9       44.77       47.79      3.07 o 
  -7   4   9       24.08       23.42      2.82 o 
  -6   4   9      315.07      297.89      6.74 o 
  -5   4   9       51.61       56.71      2.86 o 
  -4   4   9       23.06       23.44      2.92 o 
  -3   4   9      159.82      171.93      4.03 o 
  -2   4   9      327.08      294.21      5.41 o 
  -1   4   9       43.79       44.68      2.55 o 
   0   4   9      337.31      323.96      7.06 o 
   1   4   9      330.31      313.18      6.92 o 
   2   4   9       10.66        5.62      1.36 o 
   3   4   9      144.37      137.52      4.44 o 
   4   4   9       17.94       18.63      5.45 o 
   5   4   9       13.27       12.22      1.35 o 
   6   4   9        8.36        7.56      1.85 o 
   7   4   9        1.00        0.24      1.10 o 
   8   4   9       14.07       12.11      3.65 o 
   9   4   9        4.50        6.33      2.63 o 
 -12   5   9        3.08        0.78      1.95 o 
 -11   5   9        0.11       -0.83      1.19 o 
 -10   5   9        2.68        2.58      1.45 o 
  -9   5   9       51.63       59.63      3.47 o 
  -8   5   9       29.45       30.15      2.00 o 
  -7   5   9        0.12       -0.80      0.82 o 
  -6   5   9        2.77        2.88      1.20 o 
  -5   5   9        0.74        1.06      1.07 o 
  -4   5   9        5.88        4.22      1.33 o 
  -3   5   9      236.32      222.06      5.80 o 
  -2   5   9       56.92       57.76      2.43 o 
  -1   5   9      253.50      249.93      5.15 o 
   0   5   9       24.61       32.33      2.44 o 
   1   5   9       83.10       79.08      3.51 o 
   2   5   9      101.00       78.19      4.97 o 
   3   5   9        3.13        1.66      1.56 o 
   4   5   9       86.86       85.10      7.01 o 
   5   5   9        5.86        4.64      1.66 o 
   6   5   9        0.04       -0.33      1.10 o 
   7   5   9       27.51       33.40      3.89 o 
   8   5   9        2.40        0.49      2.14 o 
   9   5   9       11.58       15.29      3.41 o 
 -11   6   9        3.23        0.29      2.14 o 
 -10   6   9        0.13       -0.39      1.75 o 
  -9   6   9       11.06        9.37      2.04 o 
  -8   6   9        8.88        6.43      1.49 o 
  -7   6   9        1.36        1.89      1.06 o 
  -6   6   9       42.56       37.10      2.46 o 
  -5   6   9        0.75        0.91      0.87 o 
  -4   6   9      119.23      122.97     14.27 o 
  -3   6   9       39.90       40.40      2.79 o 
  -2   6   9       14.40       13.52      1.49 o 
  -1   6   9       99.23       90.88      3.17 o 
   0   6   9        9.99        8.08      1.42 o 
   1   6   9        4.38        5.34      1.48 o 
   2   6   9       17.37       13.74      1.93 o 
   3   6   9       13.07       10.55      1.79 o 
   4   6   9       88.91       90.83      5.84 o 
   5   6   9       71.97       75.62      3.82 o 
   6   6   9        1.14        1.51      1.38 o 
 -10   7   9       10.49       10.03      3.02 o 
  -9   7   9        0.01        2.63      2.24 o 
  -8   7   9        1.35        1.67      1.44 o 
  -7   7   9        9.42       12.52      1.61 o 
  -6   7   9        0.15        0.44      0.99 o 
  -5   7   9        0.39        2.06      1.33 o 
  -4   7   9       35.04       30.74      2.65 o 
  -3   7   9        5.97        5.58      3.12 o 
  -2   7   9       34.20       30.84      2.11 o 
  -1   7   9       17.77       24.69      2.22 o 
   0   7   9        9.27        9.40      1.83 o 
   1   7   9       15.75       14.96      1.66 o 
   2   7   9        1.43       -0.52      1.13 o 
   3   7   9        1.67        3.70      1.58 o 
   4   7   9        4.43        5.93      1.79 o 
   5   7   9        1.42        1.49      1.80 o 
   6   7   9       26.93       31.16      4.19 o 
  -9   8   9        0.01        0.29      2.24 o 
  -8   8   9        1.79        2.92      2.43 o 
  -7   8   9        1.41        0.37      2.78 o 
  -6   8   9       10.99       13.73      3.12 o 
  -5   8   9        6.84        4.19      2.43 o 
  -4   8   9       15.13       12.58      2.02 o 
  -3   8   9       19.91       19.12      2.68 o 
  -2   8   9        8.16       12.51      2.10 o 
  -1   8   9       21.02       19.33      3.96 o 
   0   8   9        9.55        9.56      1.58 o 
   1   8   9        2.65        3.35      1.20 o 
   2   8   9        3.44        4.42      1.40 o 
   3   8   9        0.80        5.06      2.34 o 
   4   8   9        1.16        1.17      2.34 o 
   5   8   9       15.93       15.48      3.60 o 
   6   8   9        5.75        4.09      2.73 o 
  -6   9   9        1.42       -0.10      2.24 o 
  -5   9   9       40.73       38.56      4.67 o 
  -4   9   9       10.36       10.81      3.21 o 
  -3   9   9        1.99        7.60      2.82 o 
  -2   9   9        0.89        0.10      2.14 o 
  -1   9   9        4.15        2.04      2.24 o 
   0   9   9        0.09       -0.88      1.85 o 
   1   9   9       11.62       11.59      3.21 o 
   2   9   9        0.60        1.85      2.24 o 
   3   9   9        2.43       -0.97      1.95 o 
 -13   0  10       50.52       52.19      4.77 o 
 -11   0  10        0.03        0.19      1.85 o 
 -10   0  10        1.23        1.66      1.85 o 
  -9   0  10       10.21        6.82      2.24 o 
  -8   0  10       41.27       38.36      3.80 o 
  -7   0  10        0.23        3.02      1.66 o 
  -6   0  10       39.52       46.45      3.80 o 
  -5   0  10      132.62      147.52      6.52 o 
  -4   0  10      111.10      117.82      5.74 o 
  -3   0  10      128.45      122.21      3.60 o 
  -2   0  10      343.19      321.93      6.24 o 
  -1   0  10      141.61      148.65      4.38 o 
   0   0  10      438.57      430.40      7.59 o 
   1   0  10     1227.36     1151.66     18.21 o 
   2   0  10      589.10      556.27      9.22 o 
   3   0  10        2.33        3.53      1.05 o 
   4   0  10      758.61      781.90     17.14 o 
   5   0  10      342.55      332.43     10.13 o 
   6   0  10        0.72        5.65      2.04 o 
   7   0  10        3.74        1.46      1.66 o 
   8   0  10       40.90       31.35      3.60 o 
   9   0  10        4.60        5.94      2.34 o 
 -15   1  10       22.20       23.37      4.09 o 
 -14   1  10        3.00        2.92      2.53 o 
 -13   1  10        0.01        0.29      2.14 o 
 -12   1  10      131.81      149.74      5.79 o 
 -11   1  10       27.59       34.90      2.82 o 
 -10   1  10        0.96        0.77      1.19 o 
  -9   1  10       74.21       74.76     10.08 o 
  -8   1  10       42.19       43.14      2.82 o 
  -7   1  10       32.06       36.45      2.51 o 
  -6   1  10       21.78       25.84      3.36 o 
  -5   1  10        7.95       10.29      1.51 o 
  -4   1  10       47.49       45.18      1.64 o 
  -3   1  10      116.16      105.51      2.87 o 
  -2   1  10       19.48       19.75      1.38 o 
  -1   1  10      627.19      630.13     10.68 o 
   0   1  10        3.47        4.11      0.70 o 
   1   1  10        0.93        0.67      0.59 o 
   2   1  10       15.71       16.69      1.25 o 
   3   1  10       48.25       49.84      2.02 o 
   4   1  10        0.98        2.80      1.13 o 
   5   1  10      110.02       98.56      3.72 o 
   6   1  10       11.26        8.52      1.58 o 
   7   1  10        1.07        2.32      1.30 o 
   8   1  10        0.45       -0.01      1.12 o 
   9   1  10        6.01        4.44      2.53 o 
 -14   2  10        0.01        0.49      2.04 o 
 -13   2  10       13.05       11.59      3.12 o 
 -12   2  10      154.10      160.00      5.71 o 
 -11   2  10        8.29        5.83      1.66 o 
 -10   2  10       71.33       74.85      3.68 o 
  -9   2  10      143.08      137.30      7.01 o 
  -8   2  10       23.30       18.97      1.62 o 
  -7   2  10        9.17       12.68      1.49 o 
  -6   2  10       21.52       23.36      1.63 o 
  -5   2  10      103.98      101.16      2.97 o 
  -4   2  10       26.10       28.83      1.47 o 
  -3   2  10        0.17        0.75      0.63 o 
  -2   2  10      186.56      176.49      3.89 o 
  -1   2  10        1.79        0.45      0.75 o 
   0   2  10      196.85      170.34      5.04 o 
   1   2  10       58.73       55.96      1.76 o 
   2   2  10       22.64       23.71      1.29 o 
   3   2  10      413.79      398.16      6.22 o 
   4   2  10       40.22       35.60      1.87 o 
   5   2  10       57.99       47.74      2.73 o 
   6   2  10        0.43       -0.29      0.93 o 
   7   2  10      102.75       99.60      4.63 o 
   8   2  10        9.06        8.89      2.92 o 
   9   2  10        2.22        3.60      2.24 o 
 -13   3  10        1.97        0.58      2.04 o 
 -12   3  10       31.81       34.18      2.99 o 
 -11   3  10        2.01        2.47      1.43 o 
 -10   3  10        0.86        0.34      1.02 o 
  -9   3  10      155.19      152.69      5.08 o 
  -8   3  10       11.67        8.43      1.58 o 
  -7   3  10       16.85       15.01      1.79 o 
  -6   3  10        2.29        1.16      1.03 o 
  -5   3  10        2.83        2.36      1.05 o 
  -4   3  10       37.22       30.48      1.80 o 
  -3   3  10      615.41      610.71      8.67 o 
  -2   3  10        2.05        2.76      0.95 o 
  -1   3  10      150.90      137.40      5.30 o 
   0   3  10        1.19        0.37      0.73 o 
   1   3  10       16.94       15.75      1.39 o 
   2   3  10       84.97       95.88      3.72 o 
   3   3  10        0.21       -0.59      0.93 o 
   4   3  10       55.27       54.53      2.32 o 
   5   3  10        5.03        2.06      1.16 o 
   6   3  10        0.66        0.13      1.16 o 
   7   3  10        5.68        4.83      1.52 o 
   8   3  10        0.46       -0.20      1.26 o 
   9   3  10        3.59        3.51      2.43 o 
 -13   4  10        0.64        0.15      1.57 o 
 -12   4  10        0.08        1.07      2.04 o 
 -11   4  10        5.89        7.97      2.73 o 
 -10   4  10        3.71        2.31      1.34 o 
  -9   4  10        0.17       -1.13      1.13 o 
  -8   4  10        0.61        0.73      1.46 o 
  -7   4  10       39.81       40.23      3.85 o 
  -6   4  10       55.72       62.02      3.06 o 
  -5   4  10       11.56       10.04      1.62 o 
  -4   4  10      145.46      152.16      4.78 o 
  -3   4  10      369.14      356.20      6.26 o 
  -2   4  10       59.70       64.20      2.72 o 
  -1   4  10       23.80       19.01      2.48 o 
   0   4  10       84.52       78.34      2.77 o 
   1   4  10      354.75      317.24      8.33 o 
   2   4  10        8.59        8.17      1.51 o 
   3   4  10       45.03       36.33      6.43 o 
   4   4  10      180.98      166.63     10.27 o 
   5   4  10        2.09        1.51      1.17 o 
   6   4  10        6.96        7.60      2.34 o 
   7   4  10        0.42        1.23      2.19 o 
   8   4  10        0.03        2.24      2.14 o 
 -12   5  10        6.04        2.53      2.04 o 
 -11   5  10        1.05        3.78      2.63 o 
 -10   5  10        2.18        1.92      1.40 o 
  -9   5  10       37.34       36.08      2.30 o 
  -8   5  10       54.98       62.13      2.77 o 
  -7   5  10        0.03       -0.14      1.05 o 
  -6   5  10        2.93        4.33      1.40 o 
  -5   5  10       12.18       11.25      1.72 o 
  -4   5  10       50.66       41.39      2.71 o 
  -3   5  10       39.66       36.59      2.76 o 
  -2   5  10      127.36      130.84      3.75 o 
  -1   5  10        0.94        1.16      0.89 o 
   0   5  10        3.24        1.09      1.10 o 
   1   5  10       58.71       54.08      3.17 o 
   2   5  10        0.05        0.10      1.03 o 
   3   5  10        6.64        8.77      1.75 o 
   4   5  10       34.68       37.02      3.80 o 
   5   5  10        0.12       -0.79      1.16 o 
   6   5  10        3.91        3.31      2.14 o 
 -11   6  10        9.32        6.23      2.63 o 
 -10   6  10        1.61        0.29      1.85 o 
  -9   6  10        0.91        0.97      1.45 o 
  -8   6  10        3.45        5.27      1.93 o 
  -7   6  10        0.84        0.97      1.01 o 
  -6   6  10        0.20        0.52      0.95 o 
  -5   6  10        0.86       -0.21      1.36 o 
  -4   6  10       15.32       15.50      2.73 o 
  -3   6  10       51.22       51.70      3.20 o 
  -2   6  10        2.82        1.46      1.06 o 
  -1   6  10        1.00        0.49      0.93 o 
   0   6  10        1.54        1.47      0.95 o 
   1   6  10       15.98       16.05      2.13 o 
   2   6  10       28.93       24.63      2.48 o 
   3   6  10        8.71        9.42      1.89 o 
   4   6  10        0.79       -0.48      1.15 o 
   5   6  10        4.95        4.03      1.85 o 
 -10   7  10       11.07       11.00      3.12 o 
  -9   7  10        0.04        1.46      2.14 o 
  -8   7  10        0.04        1.53      1.43 o 
  -7   7  10        3.98        2.26      1.54 o 
  -6   7  10        7.43        9.47      1.96 o 
  -5   7  10        4.68        3.38      1.23 o 
  -4   7  10       14.29       13.40      2.06 o 
  -3   7  10       42.45       43.43      3.13 o 
  -2   7  10        7.61       13.53      1.72 o 
  -1   7  10        1.70        4.74      1.27 o 
   0   7  10       28.27       24.48      2.04 o 
   1   7  10        0.19        1.70      1.06 o 
   2   7  10        0.95        2.00      1.51 o 
   3   7  10       14.17       18.40      2.41 o 
   4   7  10        0.05        0.39      1.85 o 
   5   7  10        0.97        2.04      2.24 o 
   6   7  10        7.21       15.00      3.41 o 
  -8   8  10       19.82       11.68      3.21 o 
  -7   8  10       40.50       45.21      3.30 o 
  -6   8  10        0.12        2.14      2.43 o 
  -5   8  10        7.49        4.67      2.63 o 
  -4   8  10       10.69       12.07      3.12 o 
  -3   8  10       36.47       39.92      4.58 o 
  -2   8  10        1.06        2.92      2.24 o 
  -1   8  10        1.21       -0.01      1.26 o 
   0   8  10       17.46       23.49      2.69 o 
   1   8  10       14.86       16.52      2.44 o 
   2   8  10       24.27       36.42      4.58 o 
   3   8  10        0.01       -0.88      1.95 o 
   4   8  10        5.90        4.67      2.63 o 
   5   8  10       17.69       21.32      3.99 o 
  -6   9  10        0.03        1.66      2.63 o 
  -5   9  10        5.61        4.38      2.73 o 
  -4   9  10        0.06       -0.97      2.24 o 
  -3   9  10        0.02       -0.68      2.04 o 
  -1   9  10        1.18       -0.10      2.24 o 
   0   9  10       23.25       15.97      3.80 o 
   1   9  10        1.90        2.92      2.53 o 
 -14   1  11        1.95        0.49      2.14 o 
 -13   1  11       30.44       37.20      4.38 o 
 -12   1  11        2.61        0.68      2.24 o 
 -11   1  11        0.01        0.32      1.41 o 
 -10   1  11        7.96        7.25      1.75 o 
  -9   1  11       23.43       22.16      2.37 o 
  -8   1  11        1.57        2.22      1.34 o 
  -7   1  11       21.70       23.23      2.27 o 
  -6   1  11      259.63      256.96      6.64 o 
  -5   1  11       95.71       94.81      3.89 o 
  -4   1  11      195.39      190.27      3.53 o 
  -3   1  11      142.88      134.76      2.91 o 
  -2   1  11      468.25      442.45      6.81 o 
  -1   1  11       74.07       68.69      2.42 o 
   0   1  11       62.29       68.09      2.42 o 
   1   1  11      233.30      233.04      3.86 o 
   2   1  11      262.63      253.29      4.11 o 
   3   1  11       27.12       23.08      1.65 o 
   4   1  11       72.99       71.79      3.23 o 
   5   1  11       18.92       16.38      1.86 o 
   6   1  11        1.01        1.82      1.12 o 
   7   1  11        0.60       -1.03      1.03 o 
   8   1  11        5.57        6.00      1.70 o 
 -13   2  11       11.75        9.83      2.92 o 
 -12   2  11        0.00       -0.45      2.34 o 
 -11   2  11        7.94       12.69      2.20 o 
 -10   2  11       24.52       28.73      4.97 o 
  -9   2  11       29.92       28.21      2.61 o 
  -8   2  11       65.96       62.94      5.36 o 
  -7   2  11       28.40       27.08      2.63 o 
  -6   2  11        8.45        6.43      1.17 o 
  -5   2  11       48.94       45.29      2.17 o 
  -4   2  11       36.10       37.83      1.72 o 
  -3   2  11        0.43        0.37      0.73 o 
  -2   2  11        7.06        4.31      0.99 o 
  -1   2  11      262.79      249.61      4.90 o 
   0   2  11        0.04        0.41      0.78 o 
   1   2  11      186.25      169.69      3.93 o 
   2   2  11        0.00       -0.25      0.96 o 
   3   2  11        8.95        8.45      1.16 o 
   4   2  11      124.55      128.64      5.45 o 
   5   2  11        2.41        1.46      1.19 o 
   6   2  11        6.40        6.67      1.55 o 
   7   2  11        1.62        1.47      1.66 o 
   8   2  11        9.34       10.91      2.92 o 
 -13   3  11        0.28        1.89      1.61 o 
 -12   3  11        2.58        1.99      1.61 o 
 -11   3  11        2.01        0.42      1.29 o 
 -10   3  11        3.78        5.26      1.65 o 
  -9   3  11       29.63       21.62      2.44 o 
  -8   3  11        0.43        0.48      0.99 o 
  -7   3  11       15.34       15.93      1.68 o 
  -6   3  11        7.62       10.23      1.38 o 
  -5   3  11      127.47      119.65      3.55 o 
  -4   3  11      401.98      397.31      5.83 o 
  -3   3  11      247.31      222.49      4.15 o 
  -2   3  11      313.13      271.35      5.32 o 
  -1   3  11       71.18       65.01      2.55 o 
   0   3  11       63.41       56.95      3.81 o 
   1   3  11      223.34      213.99      4.65 o 
   2   3  11        2.40        2.23      2.29 o 
   3   3  11       41.77       42.62      7.55 o 
   4   3  11        1.32       -0.05      1.03 o 
   5   3  11        4.17        4.38      2.04 o 
   6   3  11        0.23        1.76      1.34 o 
   7   3  11       33.62       44.86      3.16 o 
   8   3  11        4.65        4.28      2.53 o 
 -13   4  11        3.30        1.85      2.63 o 
 -12   4  11        2.84        1.40      1.66 o 
 -11   4  11        4.02        2.39      1.62 o 
 -10   4  11       33.96       26.58      2.08 o 
  -9   4  11       42.26       39.94      3.31 o 
  -8   4  11       33.14       27.73      2.48 o 
  -7   4  11       97.35       98.87      4.06 o 
  -6   4  11        0.13       -0.05      1.03 o 
  -5   4  11       22.92       20.81      5.26 o 
  -4   4  11       22.60       23.35      2.20 o 
  -3   4  11       52.18       60.04      2.60 o 
  -2   4  11       14.33        9.67      1.67 o 
  -1   4  11       93.61       88.28      3.89 o 
   0   4  11      108.27      118.09      3.54 o 
   1   4  11        6.67        5.20      1.43 o 
   2   4  11        3.88        6.27      1.55 o 
   3   4  11        6.05        7.21      1.68 o 
   4   4  11        5.41        8.94      4.43 o 
   5   4  11        3.04        3.12      1.95 o 
   6   4  11       26.14       31.94      4.09 o 
 -11   5  11       11.67       12.95      3.12 o 
 -10   5  11       12.30       10.68      2.09 o 
  -9   5  11        0.14        0.90      1.14 o 
  -8   5  11       19.30       19.85      2.53 o 
  -7   5  11       26.26       26.60      6.33 o 
  -6   5  11       21.13       24.23      2.34 o 
  -5   5  11        8.25        3.42      1.40 o 
  -4   5  11       83.30       81.87      8.23 o 
  -3   5  11       14.09       16.16      1.68 o 
  -2   5  11        0.02        0.31      0.86 o 
  -1   5  11        0.32       -0.55      0.82 o 
   0   5  11        1.38       -0.13      0.90 o 
   1   5  11        2.87        2.21      1.56 o 
   2   5  11       29.34       20.84      4.28 o 
   3   5  11        2.80        1.64      1.61 o 
   4   5  11        3.06        3.89      1.58 o 
   5   5  11       33.48       34.20      2.96 o 
 -10   6  11        0.06       -0.19      2.04 o 
  -9   6  11        7.85        9.05      2.06 o 
  -8   6  11        0.27       -0.79      1.04 o 
  -7   6  11       11.80       15.80      1.79 o 
  -6   6  11        1.28       -0.27      1.27 o 
  -5   6  11        1.07       -0.10      1.22 o 
  -4   6  11        2.33        3.23      2.48 o 
  -3   6  11       25.75       24.32      2.00 o 
  -2   6  11       89.89       89.20      3.37 o 
  -1   6  11       10.80       11.42      1.59 o 
   0   6  11        9.70        5.99      1.71 o 
   1   6  11        9.22        5.50      1.58 o 
   2   6  11       40.82       44.99      3.65 o 
   3   6  11        1.27        1.82      1.55 o 
   4   6  11       15.82       22.88      3.60 o 
   5   6  11       21.19       18.31      3.41 o 
  -9   7  11        0.30        1.85      2.43 o 
  -8   7  11        0.29        0.09      1.43 o 
  -7   7  11       25.52       26.68      3.36 o 
  -6   7  11       16.71       16.93      2.30 o 
  -5   7  11        1.07        1.91      2.09 o 
  -4   7  11       17.63       19.59      2.48 o 
  -3   7  11        9.94        9.54      2.02 o 
  -2   7  11       34.07       39.41      2.93 o 
  -1   7  11        3.20        3.78      2.13 o 
   0   7  11       11.51       10.16      1.69 o 
   1   7  11        0.25        0.60      1.34 o 
   2   7  11        6.82       11.30      3.12 o 
   3   7  11        0.01       -0.49      1.95 o 
   4   7  11       25.79       26.97      4.28 o 
   5   7  11       26.80       30.67      4.38 o 
  -8   8  11        0.07       -0.97      2.14 o 
  -7   8  11        0.01       -0.97      2.24 o 
  -6   8  11        3.04        4.09      2.53 o 
  -5   8  11        8.94       12.95      3.31 o 
  -4   8  11        0.22        0.29      2.04 o 
  -3   8  11        3.04        1.95      2.24 o 
  -2   8  11        9.02        4.38      2.63 o 
  -1   8  11        1.93       -0.39      2.04 o 
   0   8  11       29.22       35.44      4.67 o 
   1   8  11       14.91       17.43      3.60 o 
   2   8  11        0.56       -0.49      2.14 o 
   3   8  11       39.67       56.18      5.65 o 
 -14   0  12        1.26        8.76      3.21 o 
 -12   0  12       81.12       90.26      6.62 o 
 -11   0  12       41.48       51.02      5.16 o 
 -10   0  12        1.47        1.85      1.95 o 
  -9   0  12      162.98      184.23      8.57 o 
  -8   0  12       67.18       63.58      4.97 o 
  -7   0  12       15.49       12.85      2.73 o 
  -6   0  12      174.98      168.94      7.79 o 
  -5   0  12       16.55       15.68      2.82 o 
  -4   0  12        1.74        4.77      2.14 o 
  -3   0  12      263.30      247.81      9.15 o 
  -2   0  12       84.97       78.00      4.97 o 
  -1   0  12      282.17      292.70      9.74 o 
   0   0  12        0.15        0.16      0.96 o 
   1   0  12      103.09      102.22     11.20 o 
   2   0  12       10.21        7.76      1.90 o 
   3   0  12       99.16       85.59      4.87 o 
   4   0  12       89.87       96.79      5.36 o 
   5   0  12      143.09      159.98      7.21 o 
   6   0  12        0.91        2.34      1.85 o 
   7   0  12       13.68       18.01      3.21 o 
 -13   1  12       18.22       14.41      3.31 o 
 -12   1  12       20.42       19.09      3.80 o 
 -11   1  12        4.26        7.23      1.96 o 
 -10   1  12       22.92       18.27      2.92 o 
  -9   1  12        2.52        2.30      1.95 o 
  -8   1  12       62.55       69.70      3.72 o 
  -7   1  12       55.37       57.76      6.18 o 
  -6   1  12        2.09        2.98      1.61 o 
  -5   1  12       38.35       42.12      2.89 o 
  -4   1  12        6.42        5.41      1.48 o 
  -3   1  12       30.02       30.86      2.51 o 
  -2   1  12       41.32       34.31      1.99 o 
  -1   1  12      352.68      345.63      6.07 o 
   0   1  12       15.48       20.56      1.65 o 
   1   1  12       65.42       55.93      2.38 o 
   2   1  12       54.99       51.81      2.57 o 
   3   1  12       65.46       68.74      3.99 o 
   4   1  12       75.13       80.49      4.92 o 
   5   1  12        0.06       -0.04      1.13 o 
   6   1  12        0.00        0.82      1.19 o 
   7   1  12        3.07        5.13      3.94 o 
 -13   2  12       29.22       35.67      3.37 o 
 -12   2  12       33.44       36.35      3.65 o 
 -11   2  12        0.37        0.72      1.75 o 
 -10   2  12       10.30       12.36      3.12 o 
  -9   2  12       24.81       24.11      2.62 o 
  -8   2  12       17.87       15.97      2.20 o 
  -7   2  12        7.78        9.57      2.43 o 
  -6   2  12      164.48      172.89      9.06 o 
  -5   2  12      471.08      445.66     10.77 o 
  -4   2  12      136.65      131.81      3.30 o 
  -3   2  12        9.15       10.36      1.73 o 
  -2   2  12      792.83      776.17     10.50 o 
  -1   2  12       45.80       40.95      2.74 o 
   0   2  12        3.06        4.07      1.10 o 
   1   2  12       12.18        8.76      1.27 o 
   2   2  12        2.72        2.63      1.26 o 
   3   2  12        4.24        4.87      1.45 o 
   4   2  12       70.50       74.39      5.16 o 
   5   2  12        0.32        1.18      1.30 o 
   6   2  12        4.68        2.49      2.09 o 
   7   2  12        0.00       -0.10      1.95 o 
 -13   3  12        2.01        4.28      3.12 o 
 -12   3  12       24.76       31.36      3.13 o 
 -11   3  12       20.58       18.40      3.70 o 
 -10   3  12        4.52        2.64      1.61 o 
  -9   3  12        8.60       11.64      2.13 o 
  -8   3  12       25.63       24.83      2.61 o 
  -7   3  12        4.02        2.68      1.53 o 
  -6   3  12        0.81        2.29      1.07 o 
  -5   3  12       71.37       76.04      2.99 o 
  -4   3  12       47.70       44.49      2.01 o 
  -3   3  12       56.69       63.11      2.29 o 
  -2   3  12        0.83        0.68      0.96 o 
  -1   3  12        7.03        6.14      1.21 o 
   0   3  12        0.88        0.03      0.83 o 
   1   3  12       28.68       33.83      2.61 o 
   2   3  12       25.57       27.54      3.36 o 
   3   3  12       41.05       37.18      4.67 o 
   4   3  12       29.42       23.66      3.31 o 
   5   3  12        0.19        0.10      1.66 o 
   6   3  12        2.64        3.21      2.04 o 
 -12   4  12       27.18       33.11      4.87 o 
 -11   4  12       11.30       11.50      2.82 o 
 -10   4  12        3.74        3.97      1.86 o 
  -9   4  12        0.05       -0.74      1.34 o 
  -8   4  12       53.65       45.45      2.65 o 
  -7   4  12        0.19        0.08      1.01 o 
  -6   4  12        0.00        0.87      1.00 o 
  -5   4  12       44.79       48.46      3.25 o 
  -4   4  12        5.66        5.35      1.11 o 
  -3   4  12       78.60       70.87      3.57 o 
  -2   4  12        1.22        0.05      0.81 o 
  -1   4  12        0.24       -0.23      0.87 o 
   0   4  12        2.05        0.99      0.98 o 
   1   4  12        6.62        3.61      1.48 o 
   2   4  12       14.93       11.66      1.89 o 
   3   4  12        6.38        6.72      1.72 o 
   4   4  12        2.08        3.31      1.51 o 
   5   4  12        3.19        5.26      2.43 o 
 -11   5  12        0.86        4.28      2.82 o 
 -10   5  12       26.03       21.52      3.70 o 
  -9   5  12        3.47        4.72      1.42 o 
  -8   5  12       18.19       18.16      2.37 o 
  -7   5  12        0.92        0.28      1.47 o 
  -6   5  12       65.68       74.75      4.58 o 
  -5   5  12       19.30       24.24      2.48 o 
  -4   5  12       29.18       28.59      2.58 o 
  -3   5  12       20.31       24.46      3.12 o 
  -2   5  12       57.33       55.69      2.37 o 
  -1   5  12       22.91       25.65      1.76 o 
   0   5  12        8.88        8.72      1.82 o 
   1   5  12        0.20       -1.02      1.46 o 
   2   5  12       80.49       71.68      6.28 o 
   3   5  12        0.38        1.27      1.38 o 
   4   5  12       11.06        9.15      2.82 o 
  -9   6  12        0.45        1.67      1.55 o 
  -8   6  12        1.89        4.52      1.75 o 
  -7   6  12        2.56        3.21      2.34 o 
  -6   6  12        1.34        0.44      1.58 o 
  -5   6  12       10.96       13.01      2.17 o 
  -4   6  12        5.73        5.22      3.41 o 
  -3   6  12       21.68       24.97      2.65 o 
  -2   6  12        3.15        0.83      1.08 o 
  -1   6  12        0.05        0.00      0.99 o 
   0   6  12       14.47       13.95      1.78 o 
   1   6  12        0.23        1.66      1.44 o 
   2   6  12        0.11        0.97      2.14 o 
   3   6  12       17.05       15.09      3.31 o 
   4   6  12        0.01        2.14      2.43 o 
  -8   7  12       12.42        9.54      2.27 o 
  -7   7  12       12.61       13.39      4.67 o 
  -6   7  12        1.03        2.49      2.19 o 
  -5   7  12        5.22        1.85      2.34 o 
  -4   7  12        0.28        2.24      2.14 o 
  -3   7  12        0.01        2.14      2.43 o 
  -2   7  12       67.77       81.01      6.23 o 
  -1   7  12        0.38        0.68      1.95 o 
   0   7  12        0.81       -0.29      2.04 o 
   1   7  12       32.85       37.68      4.58 o 
   2   7  12        2.12        3.89      2.43 o 
   3   7  12        1.02        4.67      2.82 o 
   4   7  12        5.47        9.64      3.51 o 
   5   7  12        5.72        4.97      2.92 o 
  -5   8  12        0.61       -2.04      2.24 o 
  -4   8  12       18.99       25.22      4.19 o 
  -3   8  12        1.20        1.95      2.34 o 
  -2   8  12        9.08        5.26      2.73 o 
  -1   8  12        4.29       12.76      3.51 o 
   0   8  12       14.26       16.07      3.70 o 
 -13   1  13        2.23        2.73      3.12 o 
 -12   1  13        1.19        1.23      2.53 o 
 -11   1  13       73.16       92.31      6.82 o 
 -10   1  13        0.00       -0.49      1.45 o 
  -9   1  13       50.91       47.13      3.44 o 
  -8   1  13       69.26       62.25      3.75 o 
  -7   1  13       17.25       18.38      2.63 o 
  -6   1  13       21.94       20.88      5.26 o 
  -5   1  13       29.96       24.71      2.54 o 
  -4   1  13       39.34       46.54      4.09 o 
  -3   1  13        2.97        0.72      1.20 o 
  -2   1  13        8.89        9.21      1.75 o 
  -1   1  13        3.04        4.42      1.15 o 
   0   1  13        0.65        2.01      1.00 o 
   1   1  13       11.08        9.75      1.70 o 
   2   1  13       52.20       53.49      2.96 o 
   3   1  13        0.86        1.66      1.85 o 
   4   1  13        6.78        8.91      1.72 o 
   5   1  13       10.14        8.81      1.95 o 
   6   1  13        3.65        4.19      1.65 o 
 -12   2  13        5.11       -0.97      2.63 o 
 -11   2  13        3.28        2.42      1.86 o 
 -10   2  13        8.27       10.80      2.27 o 
  -9   2  13       16.05       13.97      2.37 o 
  -8   2  13        7.46        6.66      1.82 o 
  -7   2  13       33.63       37.99      4.97 o 
  -6   2  13        1.30        2.64      2.48 o 
  -5   2  13       40.17       52.05      3.41 o 
  -4   2  13       11.53       12.92      2.07 o 
  -3   2  13        3.96        5.04      1.08 o 
  -2   2  13        6.81        7.13      1.31 o 
  -1   2  13        0.06        0.64      0.93 o 
   0   2  13       26.80       21.51      1.76 o 
   1   2  13        8.63        7.81      1.31 o 
   2   2  13        0.17       -0.46      1.95 o 
   3   2  13       17.57       21.13      3.12 o 
   4   2  13       14.28       14.22      2.92 o 
   5   2  13        0.03       -0.68      1.85 o 
 -12   3  13       42.37       39.53      5.36 o 
 -11   3  13       14.85       16.16      2.70 o 
 -10   3  13        4.92        3.94      1.89 o 
  -9   3  13       17.23       15.13      2.41 o 
  -8   3  13       40.67       33.40      3.02 o 
  -7   3  13       12.60       11.82      2.13 o 
  -6   3  13        5.39        2.87      1.54 o 
  -5   3  13       77.34       74.47      3.15 o 
  -4   3  13       17.01       12.53      1.37 o 
  -3   3  13       19.61       21.03      1.57 o 
  -2   3  13        1.00        0.89      0.90 o 
  -1   3  13        0.04       -0.49      0.92 o 
   0   3  13        0.16        0.36      0.99 o 
   1   3  13        0.06        0.47      1.34 o 
   2   3  13        2.99        3.07      1.48 o 
   3   3  13       24.76       28.13      6.43 o 
   4   3  13        8.16       11.59      3.02 o 
 -11   4  13       13.90       13.05      3.80 o 
 -10   4  13        4.99        3.45      1.89 o 
  -9   4  13       26.38       26.63      3.12 o 
  -8   4  13      101.18       99.71      4.69 o 
  -7   4  13       41.02       41.91      2.63 o 
  -6   4  13       26.95       27.40      2.18 o 
  -5   4  13       47.74       48.44      2.70 o 
  -4   4  13       26.17       24.53      1.83 o 
  -3   4  13        2.69        2.23      0.99 o 
  -2   4  13       24.41       24.44      1.73 o 
  -1   4  13       49.39       48.57      3.23 o 
   0   4  13        1.37        1.52      1.31 o 
   1   4  13        2.05        2.70      1.51 o 
   2   4  13        0.28        1.38      1.44 o 
   3   4  13        0.81        0.56      1.80 o 
 -10   5  13       22.94       26.97      4.19 o 
  -9   5  13        0.30        0.70      1.65 o 
  -8   5  13        3.08        0.95      1.32 o 
  -7   5  13        0.14        2.16      1.38 o 
  -6   5  13        3.70        2.91      1.86 o 
  -5   5  13        1.13       -0.39      1.21 o 
  -4   5  13        0.36        2.34      1.22 o 
  -3   5  13        4.50        6.09      1.25 o 
  -2   5  13       65.63       67.72      2.66 o 
  -1   5  13       24.90       24.87      1.87 o 
   0   5  13        5.17        4.64      1.79 o 
   1   5  13        7.10        9.00      2.14 o 
   2   5  13       17.00       26.29      3.89 o 
   3   5  13        3.97        2.63      2.24 o 
   4   5  13       13.29       20.25      3.70 o 
  -9   6  13       14.87       11.20      3.41 o 
  -8   6  13        0.67        3.81      1.82 o 
  -7   6  13        1.96        1.95      2.24 o 
  -6   6  13       45.93       49.08      5.06 o 
  -5   6  13       52.80       49.56      5.06 o 
  -4   6  13        6.71       10.13      3.12 o 
  -3   6  13       42.30       47.86      2.95 o 
  -2   6  13        2.08        2.61      1.40 o 
  -1   6  13        0.30        1.08      1.37 o 
   0   6  13        9.10        7.35      2.00 o 
   1   6  13       13.20       26.97      4.09 o 
   2   6  13       28.44       36.51      4.77 o 
   3   6  13       30.44       29.80      4.48 o 
   4   6  13       15.14       24.54      4.19 o 
  -7   7  13        3.44        3.77      1.84 o 
  -6   7  13        3.03        1.76      2.19 o 
  -5   7  13        1.04       -1.17      2.14 o 
  -4   7  13        3.33        0.29      2.04 o 
  -3   7  13        4.21        2.24      2.43 o 
  -2   7  13       38.03       36.13      4.67 o 
  -1   7  13        8.69        6.04      2.82 o 
   0   7  13        0.22       -0.88      2.14 o 
   1   7  13       11.45       11.49      3.41 o 
   2   7  13        3.64        2.43      2.53 o 
 -12   0  14       21.82       22.20      4.38 o 
 -11   0  14       18.97       14.61      3.70 o 
  -9   0  14        5.51        6.13      2.82 o 
  -8   0  14       83.14       74.78      5.84 o 
  -7   0  14       22.88       26.97      3.99 o 
  -6   0  14        0.00       -0.58      1.75 o 
  -5   0  14        0.01        1.46      1.85 o 
  -4   0  14       40.82       38.07      4.28 o 
  -3   0  14        3.40        2.24      2.04 o 
  -2   0  14      142.45      129.70      7.01 o 
  -1   0  14        0.74       -0.19      1.56 o 
   0   0  14        2.54        4.09      2.24 o 
   1   0  14        8.68        4.19      2.24 o 
   4   0  14       51.32       48.88      4.48 o 
   5   0  14        0.73       -1.17      1.95 o 
 -12   1  14        2.90        1.70      2.03 o 
 -11   1  14       10.05        8.19      2.23 o 
 -10   1  14        8.51        9.42      2.26 o 
  -9   1  14       17.08       17.68      4.97 o 
  -8   1  14        0.64        0.73      1.58 o 
  -7   1  14       10.01        9.12      2.82 o 
  -6   1  14        9.63       10.08      2.13 o 
  -5   1  14       60.12       57.86      5.11 o 
  -4   1  14       16.31       15.19      2.16 o 
  -3   1  14       88.28       88.99      4.23 o 
  -2   1  14        9.30        5.79      1.65 o 
  -1   1  14        3.21        4.79      1.57 o 
   0   1  14        0.44        0.48      1.27 o 
   1   1  14       10.05       12.54      1.57 o 
   2   1  14        0.56        0.19      1.66 o 
   3   1  14       90.22       85.88      5.45 o 
   4   1  14       54.19       58.62      4.87 o 
   5   1  14        0.64       -0.29      2.04 o 
 -11   2  14       28.60       34.44      3.44 o 
 -10   2  14       24.44       24.02      3.03 o 
  -9   2  14        1.17        1.04      1.62 o 
  -8   2  14        2.14       -0.50      3.31 o 
  -7   2  14        3.23        4.72      2.97 o 
  -6   2  14        7.07        6.97      2.04 o 
  -5   2  14        1.84        2.86      1.61 o 
  -4   2  14        8.33        8.26      1.86 o 
  -3   2  14        2.77        3.55      1.58 o 
  -2   2  14       15.57       19.48      2.34 o 
  -1   2  14       12.73       15.60      1.70 o 
   0   2  14        5.06        5.26      1.33 o 
   1   2  14        3.37        7.54      2.48 o 
   2   2  14       12.63       10.68      1.96 o 
   3   2  14        6.01        8.67      2.63 o 
   4   2  14        2.76        3.31      2.43 o 
 -11   3  14        0.90        0.29      2.53 o 
 -10   3  14        0.13        0.34      1.65 o 
  -9   3  14        9.76       10.90      2.34 o 
  -8   3  14       68.52       65.24      9.15 o 
  -7   3  14        3.22        2.95      3.21 o 
  -6   3  14       41.71       40.24      6.18 o 
  -5   3  14      106.22      106.91     13.49 o 
  -4   3  14       22.47       18.68      3.36 o 
  -3   3  14        4.35        1.69      1.02 o 
  -2   3  14        4.20        3.46      1.05 o 
  -1   3  14        6.81        5.56      1.37 o 
   0   3  14        2.86        2.52      1.25 o 
   1   3  14        7.60        6.43      1.79 o 
   2   3  14       23.75       25.93      2.58 o 
   3   3  14        0.04       -0.10      1.95 o 
 -10   4  14       27.52       22.40      4.09 o 
  -9   4  14        0.35        3.47      1.92 o 
  -8   4  14        6.35        3.23      1.75 o 
  -7   4  14       51.24       47.03      3.57 o 
  -6   4  14        0.03       -1.41      1.41 o 
  -5   4  14        0.04        1.14      1.21 o 
  -4   4  14        0.00        0.01      0.93 o 
  -3   4  14        4.22        2.99      1.12 o 
  -2   4  14        2.20        1.59      0.98 o 
  -1   4  14        6.03        3.55      1.36 o 
   0   4  14       29.80       40.15      9.74 o 
   1   4  14        0.01        0.01      2.34 o 
   2   4  14        5.33        6.91      2.82 o 
   3   4  14        0.20        0.00      2.24 o 
  -9   5  14       15.82       18.70      3.80 o 
  -8   5  14       26.45       34.60      3.46 o 
  -7   5  14       44.65       50.13      4.87 o 
  -6   5  14       49.69       49.78      4.19 o 
  -5   5  14        0.05        0.97      1.25 o 
  -4   5  14        1.35        1.34      1.32 o 
  -3   5  14        3.57        3.16      1.21 o 
  -2   5  14        8.70       11.46      1.56 o 
  -1   5  14       12.46       12.67      2.24 o 
   0   5  14        0.59        0.10      2.04 o 
   1   5  14       34.48       38.95      4.58 o 
   2   5  14       10.04       12.46      3.41 o 
   3   5  14        0.00       -0.78      2.14 o 
  -7   6  14        0.18       -0.39      2.34 o 
  -6   6  14        2.57       -0.77      1.47 o 
  -5   6  14        0.97        0.29      1.61 o 
  -4   6  14        2.60        1.51      1.78 o 
  -3   6  14        0.49        0.87      1.72 o 
  -2   6  14        1.53        2.95      1.89 o 
  -1   6  14        0.27        1.95      2.24 o 
   0   6  14        5.13        4.58      2.92 o 
   1   6  14        2.97        3.70      2.53 o 
   2   6  14        1.56        0.97      2.63 o 
   3   6  14        4.74        5.36      3.02 o 
  -3   7  14        4.34        5.74      3.51 o 
 -10   1  15        2.74        3.16      2.10 o 
  -9   1  15        0.07        0.24      1.62 o 
  -8   1  15        0.17        1.22      1.61 o 
  -7   1  15       18.36       18.60      2.65 o 
  -6   1  15        4.44        3.55      1.84 o 
  -5   1  15        0.38        0.77      1.80 o 
  -4   1  15        3.43        1.27      1.51 o 
  -3   1  15        0.34       -1.07      1.31 o 
  -2   1  15       13.01       17.37      2.37 o 
  -1   1  15        8.20       10.02      2.06 o 
   0   1  15        8.82        7.53      1.84 o 
   1   1  15        0.17       -0.97      1.66 o 
   3   1  15        0.13       -1.46      1.95 o 
 -10   2  15        0.97        3.02      2.92 o 
  -9   2  15        0.56       -0.83      1.51 o 
  -8   2  15        0.03       -1.28      1.70 o 
  -7   2  15        2.35        3.91      2.87 o 
  -6   2  15       13.69       18.14      2.69 o 
  -5   2  15        0.57       -1.34      1.34 o 
  -4   2  15        3.55        3.28      1.64 o 
  -3   2  15        6.87       10.13      4.04 o 
  -2   2  15        2.78        2.87      1.58 o 
  -1   2  15       21.13       26.11      2.71 o 
   0   2  15        0.47       -0.58      2.04 o 
   1   2  15       10.79       14.35      2.13 o 
   2   2  15       53.46       62.12      5.16 o 
  -9   3  15        5.45        8.47      2.34 o 
  -8   3  15        0.59        2.91      1.89 o 
  -7   3  15       19.41       22.57      2.93 o 
  -6   3  15       14.67       15.79      3.89 o 
  -5   3  15        1.16        0.54      1.51 o 
  -4   3  15        3.54        1.21      1.54 o 
  -3   3  15       20.10       20.33      4.97 o 
  -2   3  15        6.52        5.52      1.90 o 
  -1   3  15       11.14       15.18      1.86 o 
   0   3  15       11.07       12.41      2.24 o 
   1   3  15        0.27        0.97      1.51 o 
   2   3  15        4.61        6.04      2.82 o 
  -8   4  15       10.32       11.00      3.51 o 
  -7   4  15        0.53        2.55      1.86 o 
  -6   4  15        0.00        2.35      1.77 o 
  -5   4  15       33.23       40.47      7.89 o 
  -4   4  15       33.21       39.65      3.44 o 
  -3   4  15        4.33        4.44      1.29 o 
  -2   4  15       18.90       24.16      2.16 o 
  -1   4  15       17.99       20.47      2.15 o 
   0   4  15        0.29       -1.56      2.04 o 
   1   4  15        5.93        4.38      2.63 o 
   2   4  15        2.94        4.87      2.73 o 
  -6   5  15        0.10       -1.59      1.59 o 
  -5   5  15        0.29        0.23      2.24 o 
  -4   5  15        7.57        7.24      2.17 o 
  -3   5  15        5.76       11.00      2.41 o 
  -2   5  15       16.60       21.86      3.26 o 
  -1   5  15       12.17       11.88      3.21 o 
   0   5  15        0.05        0.29      2.43 o 
   1   5  15        6.57       14.61      3.80 o 
   2   5  15        0.79       -2.14      2.14 o 
  -4   6  15        0.75       -2.53      2.53 o 
  -3   6  15        0.57        3.41      2.82 o 
  -8   0  16        0.02        0.00      2.53 o 
  -7   0  16        2.62        3.80      3.12 o 
  -6   0  16       26.45       23.17      4.28 o 
  -5   0  16        5.85        4.09      2.92 o 
  -4   0  16       36.92       55.89      5.55 o 
  -3   0  16       17.49       12.85      3.31 o 
  -2   0  16       55.45       67.48      5.94 o 
  -1   0  16       38.35       50.63      5.16 o 
   0   0  16       18.07       14.12      3.31 o 
  -8   1  16        0.01        0.48      1.85 o 
  -7   1  16       18.47       28.54      3.27 o 
  -6   1  16        5.91        4.14      1.99 o 
  -5   1  16       21.30       17.15      2.72 o 
  -4   1  16       26.52       33.90      3.30 o 
  -3   1  16        0.00       -0.45      1.65 o 
  -2   1  16        0.12       -1.43      1.48 o 
  -1   1  16       11.33       10.80      2.20 o 
   0   1  16        1.43        0.19      2.24 o 
  -7   2  16       11.40       12.59      2.56 o 
  -6   2  16        3.94        5.10      2.10 o 
  -5   2  16       19.46       22.61      2.99 o 
  -4   2  16        1.62       -0.50      1.80 o 
  -3   2  16        3.03        1.31      1.79 o 
  -2   2  16        4.14        2.97      1.72 o 
  -1   2  16        0.41        0.45      2.53 o 
   0   2  16        2.42        0.88      2.43 o 
   1   2  16        6.57        7.01      3.02 o 
  -6   3  16        4.21        5.94      2.17 o 
  -5   3  16       18.52       24.81      6.57 o 
  -4   3  16       21.23       24.74      2.95 o 
  -3   3  16        2.35        5.22      1.92 o 
  -2   3  16       22.79       29.26      3.13 o 
  -1   3  16        0.08       -1.75      1.85 o 
   0   3  16        5.32        3.31      2.73 o 
   1   3  16        0.11       -0.68      2.34 o 
  -5   4  16        0.07        3.12      2.92 o 
  -4   4  16       12.81       17.44      2.81 o 
  -3   4  16        0.60        0.95      1.79 o 
  -2   4  16        8.38        9.77      2.24 o 
  -1   4  16        3.85        5.55      3.02 o 
   0   4  16        3.25        1.17      2.73 o 
   1   4  16        0.00       -2.04      2.04 o 
   2   4  16        2.71        2.82      2.82 o 
  -3   5  16        0.07        2.82      3.02 o 
  -5   1  17        2.67        3.60      2.01 o 
  -4   1  17       13.10       14.23      2.68 o 
  -3   1  17        1.00        1.33      4.09 o 
  -2   1  17        0.06       -1.20      1.61 o 
  -1   1  17        1.46       -0.40      1.75 o 
   0   1  17        1.46        2.04      2.53 o 
  -4   2  17        7.04        6.23      3.41 o 
  -3   2  17       10.00        9.75      2.45 o 
  -2   2  17        2.58        2.48      1.86 o 
  -1   2  17        4.56        7.11      3.12 o 
   0   2  17        0.14        1.56      2.73 o 
  -3   3  17        0.01        0.00      3.02 o 
  -2   3  17        1.83        4.58      3.02 o 
                                                 
